# Supplementary material for: Protection against symptomatic dengue infection by neutralizing antibodies varies by infection history and infecting serotype
Source: Nat Commun. 2024 Jan 9;15:382. doi: 10.1038/s41467-023-44330-8 (PMC10776616; doi:10.1038/s41467-023-44330-8)
Supplement: Supplementary file 4 — Source Data [file 41467_2023_44330_MOESM4_ESM.xlsx]

## Sheet: Table1-2
Participants characteristics
Participant ID	Response	Incoming Serotype	Group	age category	sex
1	post 1°	DENV1	Sympto	10+	F
2	post 1°	DENV3	Sympto	2023-09-06	M
3	post 2°	DENV3	Inap	10+	M
4	post 1°	DENV3	Inap	2023-09-06	M
5	post 2°	DENV2	Sympto	10+	F
6	post 1°	DENV3	Inap	2023-09-06	M
7	post 2°	DENV3	Inap	10+	M
8	post 1°	DENV3	Inap	10+	M
9	post 1°	DENV1	Sympto	10+	M
10	post 1°	DENV3	Inap	10+	F
11	post 1°	DENV3	Inap	2023-09-06	F
12	post 1°	DENV3	Inap	2023-05-02	M
13	post 2°	DENV2	Sympto	10+	M
14	post 1°	DENV3	Inap	10+	M
15	post 2°	DENV3	Inap	10+	M
16	post 1°	DENV3	Sympto	2023-09-06	F
17	post 1°	DENV1	Sympto	2023-09-06	M
18	post 1°	DENV3	Sympto	2023-09-06	M
19	post 2°	DENV3	Inap	2023-09-06	F
20	post 1°	DENV3	Inap	2023-09-06	M
21	post 2°	DENV3	Inap	2023-09-06	F
22	post 2°	DENV3	Inap	10+	M
23	post 2°	DENV3	Inap	10+	M
24	post 1°	DENV1	Inap	2023-09-06	M
25	post 1°	DENV1	Sympto	10+	M
26	post 1°	DENV3	Inap	10+	F
27	post 1°	DENV1	Sympto	10+	M
28	post 2°	DENV3	Inap	10+	F
29	post 1°	DENV3	Inap	2023-09-06	F
30	post 2°	DENV3	Inap	2023-09-06	M
31	post 2°	DENV2	Sympto	10+	M
32	post 1°	DENV1	Inap	10+	F
33	post 2°	DENV3	Inap	10+	M
34	post 1°	DENV1	Sympto	10+	F
35	post 2°	DENV2	Sympto	10+	M
36	post 1°	DENV3	Sympto	10+	F
37	post 1°	DENV1	Inap	10+	M
38	post 2°	DENV3	Inap	2023-09-06	F
39	post 1°	DENV1	Inap	10+	F
40	post 2°	DENV2	Sympto	2023-09-06	F
41	post 1°	DENV3	Sympto	10+	F
42	post 1°	DENV3	Inap	2023-09-06	M
43	post 2°	DENV2	Inap	10+	M
44	post 1°	DENV3	Sympto	10+	M
45	post 1°	DENV1	Sympto	10+	M
46	post 2°	DENV3	Sympto	10+	F
47	post 2°	DENV2	Sympto	10+	M
48	post 2°	DENV2	Sympto	2023-05-02	M
49	post 2°	DENV2	Sympto	2023-09-06	F
50	post 1°	DENV3	Sympto	2023-09-06	M
51	post 2°	DENV3	Inap	2023-09-06	M
52	post 2°	DENV2	Sympto	10+	F
53	post 2°	DENV3	Sympto	10+	M
54	post 2°	DENV2	Sympto	10+	M
55	post 1°	DENV1	Inap	10+	M
56	post 2°	DENV3	Sympto	10+	M
57	post 2°	DENV3	Sympto	10+	F
58	post 2°	DENV3	Sympto	2023-09-06	F
59	post 2°	DENV3	Inap	10+	M
60	post 1°	DENV1	Inap	10+	F
61	post 2°	DENV2	Sympto	10+	M
62	post 2°	DENV3	Sympto	10+	F
63	post 1°	DENV3	Sympto	10+	M
64	post 1°	DENV3	Sympto	10+	F
65	post 2°	DENV2	Inap	10+	M
66	post 1°	DENV1	Inap	2023-09-06	M
67	post 2°	DENV2	Inap	10+	F
68	post 1°	DENV1	Sympto	2023-09-06	M
69	post 1°	DENV2	Inap	10+	M
70	post 2°	DENV2	Inap	10+	F
71	post 2°	DENV3	Inap	2023-09-06	M
72	post 2°	DENV2	Sympto	2023-05-02	M
73	post 2°	DENV2	Sympto	2023-05-02	M
74	post 1°	DENV3	Sympto	2023-05-02	M
75	post 1°	DENV1	Inap	2023-09-06	F
76	post 1°	DENV2	Inap	10+	F
77	post 1°	DENV3	Sympto	2023-05-02	M
78	post 1°	DENV2	Sympto	10+	M
79	post 1°	DENV2	Inap	10+	M
80	post 1°	DENV2	Sympto	10+	M
81	post 1°	DENV2	Sympto	10+	M
82	post 1°	DENV3	Inap	2023-05-02	M
83	post 1°	DENV2	Sympto	10+	M
84	post 1°	DENV2	Sympto	10+	F
85	post 1°	DENV2	Sympto	10+	M
86	post 1°	DENV2	Sympto	10+	F
87	post 1°	DENV1	Inap	2023-09-06	F
88	post 1°	DENV3	Sympto	2023-05-02	F
89	post 1°	DENV2	Sympto	10+	M
90	post 2°	DENV2	Sympto	2023-05-02	M
91	post 1°	DENV2	Sympto	10+	F
92	post 1°	DENV2	Inap	10+	M
93	post 1°	DENV1	Sympto	2023-09-06	M
94	post 1°	DENV3	Sympto	2023-05-02	F
95	post 1°	DENV2	Sympto	10+	M
96	post 1°	DENV2	Sympto	10+	M
97	post 2°	DENV2	Inap	10+	M
98	post 1°	DENV2	Inap	10+	F
99	post 1°	DENV3	Sympto	2023-05-02	F
100	post 1°	DENV1	Sympto	2023-05-02	F
101	post 1°	DENV2	Sympto	10+	F
102	post 1°	DENV2	Inap	10+	F
103	post 2°	DENV2	Inap	10+	M
104	post 1°	DENV2	Sympto	10+	F
105	post 1°	DENV2	Sympto	2023-09-06	M
106	post 1°	DENV2	Inap	2023-09-06	M
107	post 1°	DENV2	Inap	10+	F
108	post 1°	DENV2	Inap	10+	F
109	post 1°	DENV2	Inap	2023-09-06	F
110	post 1°	DENV2	Inap	10+	F
111	post 2°	DENV2	Sympto	2023-05-02	F
112	post 1°	DENV2	Sympto	2023-05-02	M
113	post 2°	DENV2	Inap	10+	F
114	post 1°	DENV2	Inap	10+	M
115	post 1°	DENV2	Inap	10+	M
116	post 2°	DENV2	Inap	2023-09-06	F
117	post 2°	DENV2	Inap	10+	M
118	post 2°	DENV2	Sympto	10+	M
119	post 2°	DENV2	Inap	2023-05-02	F
120	post 2°	DENV2	Inap	10+	M
121	post 2°	DENV2	Inap	2023-09-06	F
122	post 2°	DENV2	Inap	2023-05-02	M
123	post 1°	DENV2	Sympto	2023-09-06	M
124	post 2°	DENV2	Inap	2023-09-06	F
125	post 2°	DENV2	Inap	2023-05-02	F

## Sheet: Fig2B
Participant ID	EC50	NEUT.Maturation	NEUT.Cell
1	145.8	Partially Mature	Vero
1	134	Mature	Vero
1	57.33	Partially Mature	Vero DC-SIGN
1	66.15	Mature	Vero DC-SIGN
2	252.2	Partially Mature	Vero
2	186	Mature	Vero
2	48.43	Partially Mature	Vero DC-SIGN
2	29.72	Mature	Vero DC-SIGN
3	179.7	Partially Mature	Vero
3	708.33	Mature	Vero
3	255.2	Partially Mature	Vero DC-SIGN
3	29.25	Mature	Vero DC-SIGN
4	63.06	Partially Mature	Vero
4	10	Mature	Vero
4	28.9	Partially Mature	Vero DC-SIGN
4	17.48	Mature	Vero DC-SIGN
5	287.8	Partially Mature	Vero
5	374.7	Mature	Vero
5	204.2	Partially Mature	Vero DC-SIGN
5	71.47	Mature	Vero DC-SIGN
6	219	Partially Mature	Vero
6	143.9	Mature	Vero
6	75.7	Partially Mature	Vero DC-SIGN
6	18.22	Mature	Vero DC-SIGN
7	446.2	Partially Mature	Vero
7	223.4	Mature	Vero
7	231.3	Partially Mature	Vero DC-SIGN
7	51.98	Mature	Vero DC-SIGN
8	429.4	Partially Mature	Vero
8	708.33	Mature	Vero
8	772.9	Partially Mature	Vero DC-SIGN
8	230.3	Mature	Vero DC-SIGN
9	40.96	Partially Mature	Vero
9	41.65	Mature	Vero
9	19.71	Partially Mature	Vero DC-SIGN
9	17.36	Mature	Vero DC-SIGN
10	76.05	Partially Mature	Vero
10	29.9	Mature	Vero
10	64.33	Partially Mature	Vero DC-SIGN
10	35.55	Mature	Vero DC-SIGN
11	243.6	Partially Mature	Vero
11	92.52	Mature	Vero
11	25.36	Partially Mature	Vero DC-SIGN
11	10	Mature	Vero DC-SIGN
12	95.28	Partially Mature	Vero
12	10	Mature	Vero
12	286.7	Partially Mature	Vero DC-SIGN
12	26.79	Mature	Vero DC-SIGN
13	134.2	Partially Mature	Vero
13	58.26	Mature	Vero
13	55.44	Partially Mature	Vero DC-SIGN
13	15.5	Mature	Vero DC-SIGN
14	50.28	Partially Mature	Vero
14	69.11	Mature	Vero
14	94.08	Partially Mature	Vero DC-SIGN
14	33.24	Mature	Vero DC-SIGN
15	477.3	Partially Mature	Vero
15	99.25	Mature	Vero
15	246.9	Partially Mature	Vero DC-SIGN
15	10	Mature	Vero DC-SIGN
16	137.4	Partially Mature	Vero
16	719.32	Mature	Vero
16	292.3	Partially Mature	Vero DC-SIGN
16	75.45	Mature	Vero DC-SIGN
17	57.76	Partially Mature	Vero
17	74.63	Mature	Vero
17	10	Partially Mature	Vero DC-SIGN
17	15.81	Mature	Vero DC-SIGN
18	80.83	Partially Mature	Vero
18	719.32	Mature	Vero
18	71.67	Partially Mature	Vero DC-SIGN
18	10	Mature	Vero DC-SIGN
19	814.755	Partially Mature	Vero
19	530.3	Mature	Vero
19	120.3	Partially Mature	Vero DC-SIGN
19	19.48	Mature	Vero DC-SIGN
20	187.6	Partially Mature	Vero
20	92.65	Mature	Vero
20	241.8	Partially Mature	Vero DC-SIGN
20	16.95	Mature	Vero DC-SIGN
21	628.3	Partially Mature	Vero
21	179.8	Mature	Vero
21	548.6	Partially Mature	Vero DC-SIGN
21	42.66	Mature	Vero DC-SIGN
22	599	Partially Mature	Vero
22	352.8	Mature	Vero
22	663.1	Partially Mature	Vero DC-SIGN
22	170.9	Mature	Vero DC-SIGN
23	130.5	Partially Mature	Vero
23	216.2	Mature	Vero
23	643.9	Partially Mature	Vero DC-SIGN
23	112.6	Mature	Vero DC-SIGN
24	33.7	Partially Mature	Vero
24	30.7	Mature	Vero
24	15.92	Partially Mature	Vero DC-SIGN
24	10	Mature	Vero DC-SIGN
25	42.55	Partially Mature	Vero
25	25.4	Mature	Vero
25	10	Partially Mature	Vero DC-SIGN
25	10	Mature	Vero DC-SIGN
26	27.76	Partially Mature	Vero
26	10	Mature	Vero
26	10	Partially Mature	Vero DC-SIGN
26	11.89	Mature	Vero DC-SIGN
27	275.5	Partially Mature	Vero
27	217.49	Mature	Vero
27	205.8	Partially Mature	Vero DC-SIGN
27	179.9	Mature	Vero DC-SIGN
28	254.3	Partially Mature	Vero
28	373.7	Mature	Vero
28	724	Partially Mature	Vero DC-SIGN
28	259.6	Mature	Vero DC-SIGN
29	337.5	Partially Mature	Vero
29	294.2	Mature	Vero
29	824.6	Partially Mature	Vero DC-SIGN
29	473.4	Mature	Vero DC-SIGN
30	69.07	Partially Mature	Vero
30	49.7	Mature	Vero
30	202.9	Partially Mature	Vero DC-SIGN
30	12.91	Mature	Vero DC-SIGN
31	374	Partially Mature	Vero
31	127	Mature	Vero
31	210.3	Partially Mature	Vero DC-SIGN
31	77.95	Mature	Vero DC-SIGN
32	544.2	Partially Mature	Vero
32	527.3	Mature	Vero
32	552.1	Partially Mature	Vero DC-SIGN
32	289.1	Mature	Vero DC-SIGN
33	36.69	Partially Mature	Vero
33	44.17	Mature	Vero
33	123.4	Partially Mature	Vero DC-SIGN
33	10	Mature	Vero DC-SIGN
34	185.2	Partially Mature	Vero
34	108	Mature	Vero
34	44.96	Partially Mature	Vero DC-SIGN
34	47	Mature	Vero DC-SIGN
35	83.65	Partially Mature	Vero
35	49.24	Mature	Vero
35	40.71	Partially Mature	Vero DC-SIGN
35	27.91	Mature	Vero DC-SIGN
36	29.14	Partially Mature	Vero
36	21.64	Mature	Vero
36	10	Partially Mature	Vero DC-SIGN
36	10	Mature	Vero DC-SIGN
37	407.3	Partially Mature	Vero
37	235.7	Mature	Vero
37	232.5	Partially Mature	Vero DC-SIGN
37	213.1	Mature	Vero DC-SIGN
38	134.4	Partially Mature	Vero
38	10	Mature	Vero
38	338.4	Partially Mature	Vero DC-SIGN
38	19.83	Mature	Vero DC-SIGN
39	376.3	Partially Mature	Vero
39	289.6	Mature	Vero
39	634.7	Partially Mature	Vero DC-SIGN
39	161.8	Mature	Vero DC-SIGN
40	525	Partially Mature	Vero
40	408.7	Mature	Vero
40	700.1	Partially Mature	Vero DC-SIGN
40	178.4	Mature	Vero DC-SIGN
41	21.39	Partially Mature	Vero
41	10	Mature	Vero
41	10	Partially Mature	Vero DC-SIGN
41	10	Mature	Vero DC-SIGN
42	525.4	Partially Mature	Vero
42	166.6	Mature	Vero
42	10	Partially Mature	Vero DC-SIGN
42	64.55	Mature	Vero DC-SIGN
43	94.18	Partially Mature	Vero
43	59.09	Mature	Vero
43	38.1	Partially Mature	Vero DC-SIGN
43	16.75	Mature	Vero DC-SIGN
44	10	Partially Mature	Vero
44	10	Mature	Vero
44	16.09	Partially Mature	Vero DC-SIGN
44	10	Mature	Vero DC-SIGN
45	249.3	Partially Mature	Vero
45	44.75	Mature	Vero
45	28.92	Partially Mature	Vero DC-SIGN
45	33.07	Mature	Vero DC-SIGN
46	69.31	Partially Mature	Vero
46	36.36	Mature	Vero
46	46.78	Partially Mature	Vero DC-SIGN
46	19.94	Mature	Vero DC-SIGN
47	202.2	Partially Mature	Vero
47	85.19	Mature	Vero
47	65.14	Partially Mature	Vero DC-SIGN
47	47.01	Mature	Vero DC-SIGN
48	917.68	Partially Mature	Vero
48	461.065	Mature	Vero
48	917.68	Partially Mature	Vero DC-SIGN
48	272.2	Mature	Vero DC-SIGN
49	374.5	Partially Mature	Vero
49	212.4	Mature	Vero
49	254.1	Partially Mature	Vero DC-SIGN
49	148.6	Mature	Vero DC-SIGN
50	55.27	Partially Mature	Vero
50	88.09	Mature	Vero
50	125.5	Partially Mature	Vero DC-SIGN
50	79.89	Mature	Vero DC-SIGN
51	814.755	Partially Mature	Vero
51	708.33	Mature	Vero
51	317.2	Partially Mature	Vero DC-SIGN
51	155	Mature	Vero DC-SIGN
52	917.68	Partially Mature	Vero
52	226.5	Mature	Vero
52	285.1	Partially Mature	Vero DC-SIGN
52	107.1	Mature	Vero DC-SIGN
53	878.585	Partially Mature	Vero
53	719.32	Mature	Vero
53	878.585	Partially Mature	Vero DC-SIGN
53	242.6	Mature	Vero DC-SIGN
54	917.68	Partially Mature	Vero
54	461.065	Mature	Vero
54	703.8	Partially Mature	Vero DC-SIGN
54	448.4	Mature	Vero DC-SIGN
55	199.8	Partially Mature	Vero
55	89.94	Mature	Vero
55	78.25	Partially Mature	Vero DC-SIGN
55	55.39	Mature	Vero DC-SIGN
56	83.65	Partially Mature	Vero
56	89.72	Mature	Vero
56	163.6	Partially Mature	Vero DC-SIGN
56	34.7	Mature	Vero DC-SIGN
57	134.1	Partially Mature	Vero
57	111.8	Mature	Vero
57	73.66	Partially Mature	Vero DC-SIGN
57	13.85	Mature	Vero DC-SIGN
58	267.8	Partially Mature	Vero
58	719.32	Mature	Vero
58	117.6	Partially Mature	Vero DC-SIGN
58	42.81	Mature	Vero DC-SIGN
59	806.7	Partially Mature	Vero
59	708.33	Mature	Vero
59	10.98	Partially Mature	Vero DC-SIGN
59	708.33	Mature	Vero DC-SIGN
60	68.85	Partially Mature	Vero
60	42.48	Mature	Vero
60	88.21	Partially Mature	Vero DC-SIGN
60	21.64	Mature	Vero DC-SIGN
61	371.8	Partially Mature	Vero
61	187.7	Mature	Vero
61	315.5	Partially Mature	Vero DC-SIGN
61	71.32	Mature	Vero DC-SIGN
62	878.585	Partially Mature	Vero
62	719.32	Mature	Vero
62	878.585	Partially Mature	Vero DC-SIGN
62	719.32	Mature	Vero DC-SIGN
63	22.2	Partially Mature	Vero
63	26.6	Mature	Vero
63	19.1	Partially Mature	Vero DC-SIGN
63	10	Mature	Vero DC-SIGN
64	878.585	Partially Mature	Vero
64	719.32	Mature	Vero
64	878.585	Partially Mature	Vero DC-SIGN
64	141.2	Mature	Vero DC-SIGN
65	45.18	Partially Mature	Vero
65	33.97	Mature	Vero
65	37.93	Partially Mature	Vero DC-SIGN
65	20.9	Mature	Vero DC-SIGN
66	240.8	Partially Mature	Vero
66	217.6	Mature	Vero
66	204	Partially Mature	Vero DC-SIGN
66	45.15	Mature	Vero DC-SIGN
67	1552	Partially Mature	Vero
67	1115.25	Mature	Vero
67	1139.75	Partially Mature	Vero DC-SIGN
67	616	Mature	Vero DC-SIGN
68	44.59	Partially Mature	Vero
68	62.03	Mature	Vero
68	31.66	Partially Mature	Vero DC-SIGN
68	29.03	Mature	Vero DC-SIGN
69	785.1	Partially Mature	Vero
69	612.5	Mature	Vero
69	424.1	Partially Mature	Vero DC-SIGN
69	136.8	Mature	Vero DC-SIGN
70	11.23	Partially Mature	Vero
70	10	Mature	Vero
70	14.35	Partially Mature	Vero DC-SIGN
70	10	Mature	Vero DC-SIGN
71	519.5	Partially Mature	Vero
71	338.2	Mature	Vero
71	10	Partially Mature	Vero DC-SIGN
71	156.2	Mature	Vero DC-SIGN
72	917.68	Partially Mature	Vero
72	461.065	Mature	Vero
72	510.1	Partially Mature	Vero DC-SIGN
72	463.3	Mature	Vero DC-SIGN
73	73.42	Partially Mature	Vero
73	102.7	Mature	Vero
73	62.01	Partially Mature	Vero DC-SIGN
73	33.44	Mature	Vero DC-SIGN
74	66	Partially Mature	Vero
74	59.23	Mature	Vero
74	37.09	Partially Mature	Vero DC-SIGN
74	16.8	Mature	Vero DC-SIGN
75	207.1	Partially Mature	Vero
75	306.1	Mature	Vero
75	82.93	Partially Mature	Vero DC-SIGN
75	44.97	Mature	Vero DC-SIGN
76	10	Partially Mature	Vero
76	23.15	Mature	Vero
76	10	Partially Mature	Vero DC-SIGN
76	10	Mature	Vero DC-SIGN
77	28.91	Partially Mature	Vero
77	10	Mature	Vero
77	10	Partially Mature	Vero DC-SIGN
77	10	Mature	Vero DC-SIGN
78	136.1	Partially Mature	Vero
78	217.1	Mature	Vero
78	111.2	Partially Mature	Vero DC-SIGN
78	21.1	Mature	Vero DC-SIGN
79	218.2	Partially Mature	Vero
79	322.8	Mature	Vero
79	474.3	Partially Mature	Vero DC-SIGN
79	56.86	Mature	Vero DC-SIGN
80	506.4	Partially Mature	Vero
80	284.5	Mature	Vero
80	177.7	Partially Mature	Vero DC-SIGN
80	42.67	Mature	Vero DC-SIGN
81	105.5	Partially Mature	Vero
81	129.6	Mature	Vero
81	89.34	Partially Mature	Vero DC-SIGN
81	13.7	Mature	Vero DC-SIGN
82	294.9	Partially Mature	Vero
82	85.53	Mature	Vero
82	88.52	Partially Mature	Vero DC-SIGN
82	17.62	Mature	Vero DC-SIGN
83	20.26	Partially Mature	Vero
83	32	Mature	Vero
83	10.44	Partially Mature	Vero DC-SIGN
83	10	Mature	Vero DC-SIGN
84	36.02	Partially Mature	Vero
84	32.61	Mature	Vero
84	32.24	Partially Mature	Vero DC-SIGN
84	10	Mature	Vero DC-SIGN
85	40.35	Partially Mature	Vero
85	16.28	Mature	Vero
85	10	Partially Mature	Vero DC-SIGN
85	10	Mature	Vero DC-SIGN
86	161.6	Partially Mature	Vero
86	133	Mature	Vero
86	66.81	Partially Mature	Vero DC-SIGN
86	36.27	Mature	Vero DC-SIGN
87	447.7	Partially Mature	Vero
87	561.305	Mature	Vero
87	290.7	Partially Mature	Vero DC-SIGN
87	287.3	Mature	Vero DC-SIGN
88	67.15	Partially Mature	Vero
88	94.98	Mature	Vero
88	190.8	Partially Mature	Vero DC-SIGN
88	10	Mature	Vero DC-SIGN
89	77.98	Partially Mature	Vero
89	10	Mature	Vero
89	12.02	Partially Mature	Vero DC-SIGN
89	10	Mature	Vero DC-SIGN
90	22.39	Partially Mature	Vero
90	10	Mature	Vero
90	16.25	Partially Mature	Vero DC-SIGN
90	10	Mature	Vero DC-SIGN
91	26.88	Partially Mature	Vero
91	33.27	Mature	Vero
91	18.51	Partially Mature	Vero DC-SIGN
91	16.74	Mature	Vero DC-SIGN
92	812.4	Partially Mature	Vero
92	700.9	Mature	Vero
92	210.3	Partially Mature	Vero DC-SIGN
92	104	Mature	Vero DC-SIGN
93	64.81	Partially Mature	Vero
93	49.4	Mature	Vero
93	35.29	Partially Mature	Vero DC-SIGN
93	22.98	Mature	Vero DC-SIGN
94	202.3	Partially Mature	Vero
94	106.9	Mature	Vero
94	192.4	Partially Mature	Vero DC-SIGN
94	17.06	Mature	Vero DC-SIGN
95	99.45	Partially Mature	Vero
95	109.6	Mature	Vero
95	39.73	Partially Mature	Vero DC-SIGN
95	13.42	Mature	Vero DC-SIGN
96	533.1	Partially Mature	Vero
96	219.3	Mature	Vero
96	114.2	Partially Mature	Vero DC-SIGN
96	70.13	Mature	Vero DC-SIGN
97	405.8	Partially Mature	Vero
97	353.2	Mature	Vero
97	298	Partially Mature	Vero DC-SIGN
97	124.7	Mature	Vero DC-SIGN
98	643.2	Partially Mature	Vero
98	1115.25	Mature	Vero
98	237	Partially Mature	Vero DC-SIGN
98	203.9	Mature	Vero DC-SIGN
99	32.82	Partially Mature	Vero
99	23.83	Mature	Vero
99	16.95	Partially Mature	Vero DC-SIGN
99	10	Mature	Vero DC-SIGN
100	234.2	Partially Mature	Vero
100	196.2	Mature	Vero
100	221.5	Partially Mature	Vero DC-SIGN
100	134.9	Mature	Vero DC-SIGN
101	378.1	Partially Mature	Vero
101	326.5	Mature	Vero
101	274.3	Partially Mature	Vero DC-SIGN
101	74.65	Mature	Vero DC-SIGN
102	10	Partially Mature	Vero
102	10	Mature	Vero
102	19.03	Partially Mature	Vero DC-SIGN
102	10	Mature	Vero DC-SIGN
103	540.4	Partially Mature	Vero
103	892.8	Mature	Vero
103	491.5	Partially Mature	Vero DC-SIGN
103	252.6	Mature	Vero DC-SIGN
104	583.2	Partially Mature	Vero
104	409.4	Mature	Vero
104	278.9	Partially Mature	Vero DC-SIGN
104	89.62	Mature	Vero DC-SIGN
105	100.8	Partially Mature	Vero
105	20.97	Mature	Vero
105	194.7	Partially Mature	Vero DC-SIGN
105	20.48	Mature	Vero DC-SIGN
106	67.6	Partially Mature	Vero
106	26.8	Mature	Vero
106	40.11	Partially Mature	Vero DC-SIGN
106	16.22	Mature	Vero DC-SIGN
107	287.7	Partially Mature	Vero
107	521.9	Mature	Vero
107	200.7	Partially Mature	Vero DC-SIGN
107	75.11	Mature	Vero DC-SIGN
108	1202	Partially Mature	Vero
108	817.7	Mature	Vero
108	1071	Partially Mature	Vero DC-SIGN
108	355	Mature	Vero DC-SIGN
109	198.5	Partially Mature	Vero
109	287.4	Mature	Vero
109	145.9	Partially Mature	Vero DC-SIGN
109	41.78	Mature	Vero DC-SIGN
110	1019	Partially Mature	Vero
110	697.2	Mature	Vero
110	565	Partially Mature	Vero DC-SIGN
110	180.6	Mature	Vero DC-SIGN
111	844.2	Partially Mature	Vero
111	435.4	Mature	Vero
111	833.5	Partially Mature	Vero DC-SIGN
111	207.1	Mature	Vero DC-SIGN
112	192.6	Partially Mature	Vero
112	199.4	Mature	Vero
112	579	Partially Mature	Vero DC-SIGN
112	56.85	Mature	Vero DC-SIGN
113	1061	Partially Mature	Vero
113	322.9	Mature	Vero
113	725.3	Partially Mature	Vero DC-SIGN
113	342.2	Mature	Vero DC-SIGN
114	52.5	Partially Mature	Vero
114	64.82	Mature	Vero
114	52.91	Partially Mature	Vero DC-SIGN
114	33.33	Mature	Vero DC-SIGN
115	134	Partially Mature	Vero
115	186.2	Mature	Vero
115	565.5	Partially Mature	Vero DC-SIGN
115	151	Mature	Vero DC-SIGN
116	1046	Partially Mature	Vero
116	543.9	Mature	Vero
116	1119	Partially Mature	Vero DC-SIGN
116	1115.25	Mature	Vero DC-SIGN
117	349.9	Partially Mature	Vero
117	490.6	Mature	Vero
117	354.4	Partially Mature	Vero DC-SIGN
117	124.5	Mature	Vero DC-SIGN
118	157.5	Partially Mature	Vero
118	197.8	Mature	Vero
118	175.3	Partially Mature	Vero DC-SIGN
118	59.51	Mature	Vero DC-SIGN
119	581.9	Partially Mature	Vero
119	448.1	Mature	Vero
119	409.5	Partially Mature	Vero DC-SIGN
119	288.6	Mature	Vero DC-SIGN
120	719.6	Partially Mature	Vero
120	302.5	Mature	Vero
120	353.5	Partially Mature	Vero DC-SIGN
120	151.6	Mature	Vero DC-SIGN
121	373.3	Partially Mature	Vero
121	92.09	Mature	Vero
121	59.12	Partially Mature	Vero DC-SIGN
121	26.99	Mature	Vero DC-SIGN
122	750.9	Partially Mature	Vero
122	816.2	Mature	Vero
122	696.6	Partially Mature	Vero DC-SIGN
122	646.7	Mature	Vero DC-SIGN
123	15.42	Partially Mature	Vero
123	10	Mature	Vero
123	10	Partially Mature	Vero DC-SIGN
123	10	Mature	Vero DC-SIGN
124	818.1	Partially Mature	Vero
124	909.1	Mature	Vero
124	874	Partially Mature	Vero DC-SIGN
124	546.5	Mature	Vero DC-SIGN
125	748.7	Partially Mature	Vero
125	1035	Mature	Vero
125	903.6	Partially Mature	Vero DC-SIGN
125	461.9	Mature	Vero DC-SIGN

## Sheet: Fig3A-3B-Table3
Participant ID	Response	Group	EC50	NEUT.Maturation	NEUT.Cell
1	post 1°	Sympto	145.8	Partially Mature	Vero
1	post 1°	Sympto	134	Mature	Vero
1	post 1°	Sympto	57.33	Partially Mature	Vero DC-SIGN
1	post 1°	Sympto	66.15	Mature	Vero DC-SIGN
2	post 1°	Sympto	252.2	Partially Mature	Vero
2	post 1°	Sympto	186	Mature	Vero
2	post 1°	Sympto	48.43	Partially Mature	Vero DC-SIGN
2	post 1°	Sympto	29.72	Mature	Vero DC-SIGN
3	post 2°	Inap	179.7	Partially Mature	Vero
3	post 2°	Inap	708.33	Mature	Vero
3	post 2°	Inap	255.2	Partially Mature	Vero DC-SIGN
3	post 2°	Inap	29.25	Mature	Vero DC-SIGN
4	post 1°	Inap	63.06	Partially Mature	Vero
4	post 1°	Inap	10	Mature	Vero
4	post 1°	Inap	28.9	Partially Mature	Vero DC-SIGN
4	post 1°	Inap	17.48	Mature	Vero DC-SIGN
5	post 2°	Sympto	287.8	Partially Mature	Vero
5	post 2°	Sympto	374.7	Mature	Vero
5	post 2°	Sympto	204.2	Partially Mature	Vero DC-SIGN
5	post 2°	Sympto	71.47	Mature	Vero DC-SIGN
6	post 1°	Inap	219	Partially Mature	Vero
6	post 1°	Inap	143.9	Mature	Vero
6	post 1°	Inap	75.7	Partially Mature	Vero DC-SIGN
6	post 1°	Inap	18.22	Mature	Vero DC-SIGN
7	post 2°	Inap	446.2	Partially Mature	Vero
7	post 2°	Inap	223.4	Mature	Vero
7	post 2°	Inap	231.3	Partially Mature	Vero DC-SIGN
7	post 2°	Inap	51.98	Mature	Vero DC-SIGN
8	post 1°	Inap	429.4	Partially Mature	Vero
8	post 1°	Inap	708.33	Mature	Vero
8	post 1°	Inap	772.9	Partially Mature	Vero DC-SIGN
8	post 1°	Inap	230.3	Mature	Vero DC-SIGN
9	post 1°	Sympto	40.96	Partially Mature	Vero
9	post 1°	Sympto	41.65	Mature	Vero
9	post 1°	Sympto	19.71	Partially Mature	Vero DC-SIGN
9	post 1°	Sympto	17.36	Mature	Vero DC-SIGN
10	post 1°	Inap	76.05	Partially Mature	Vero
10	post 1°	Inap	29.9	Mature	Vero
10	post 1°	Inap	64.33	Partially Mature	Vero DC-SIGN
10	post 1°	Inap	35.55	Mature	Vero DC-SIGN
11	post 1°	Inap	243.6	Partially Mature	Vero
11	post 1°	Inap	92.52	Mature	Vero
11	post 1°	Inap	25.36	Partially Mature	Vero DC-SIGN
11	post 1°	Inap	10	Mature	Vero DC-SIGN
12	post 1°	Inap	95.28	Partially Mature	Vero
12	post 1°	Inap	10	Mature	Vero
12	post 1°	Inap	286.7	Partially Mature	Vero DC-SIGN
12	post 1°	Inap	26.79	Mature	Vero DC-SIGN
13	post 2°	Sympto	134.2	Partially Mature	Vero
13	post 2°	Sympto	58.26	Mature	Vero
13	post 2°	Sympto	55.44	Partially Mature	Vero DC-SIGN
13	post 2°	Sympto	15.5	Mature	Vero DC-SIGN
14	post 1°	Inap	50.28	Partially Mature	Vero
14	post 1°	Inap	69.11	Mature	Vero
14	post 1°	Inap	94.08	Partially Mature	Vero DC-SIGN
14	post 1°	Inap	33.24	Mature	Vero DC-SIGN
15	post 2°	Inap	477.3	Partially Mature	Vero
15	post 2°	Inap	99.25	Mature	Vero
15	post 2°	Inap	246.9	Partially Mature	Vero DC-SIGN
15	post 2°	Inap	10	Mature	Vero DC-SIGN
16	post 1°	Sympto	137.4	Partially Mature	Vero
16	post 1°	Sympto	719.32	Mature	Vero
16	post 1°	Sympto	292.3	Partially Mature	Vero DC-SIGN
16	post 1°	Sympto	75.45	Mature	Vero DC-SIGN
17	post 1°	Sympto	57.76	Partially Mature	Vero
17	post 1°	Sympto	74.63	Mature	Vero
17	post 1°	Sympto	10	Partially Mature	Vero DC-SIGN
17	post 1°	Sympto	15.81	Mature	Vero DC-SIGN
18	post 1°	Sympto	80.83	Partially Mature	Vero
18	post 1°	Sympto	719.32	Mature	Vero
18	post 1°	Sympto	71.67	Partially Mature	Vero DC-SIGN
18	post 1°	Sympto	10	Mature	Vero DC-SIGN
19	post 2°	Inap	814.755	Partially Mature	Vero
19	post 2°	Inap	530.3	Mature	Vero
19	post 2°	Inap	120.3	Partially Mature	Vero DC-SIGN
19	post 2°	Inap	19.48	Mature	Vero DC-SIGN
20	post 1°	Inap	187.6	Partially Mature	Vero
20	post 1°	Inap	92.65	Mature	Vero
20	post 1°	Inap	241.8	Partially Mature	Vero DC-SIGN
20	post 1°	Inap	16.95	Mature	Vero DC-SIGN
21	post 2°	Inap	628.3	Partially Mature	Vero
21	post 2°	Inap	179.8	Mature	Vero
21	post 2°	Inap	548.6	Partially Mature	Vero DC-SIGN
21	post 2°	Inap	42.66	Mature	Vero DC-SIGN
22	post 2°	Inap	599	Partially Mature	Vero
22	post 2°	Inap	352.8	Mature	Vero
22	post 2°	Inap	663.1	Partially Mature	Vero DC-SIGN
22	post 2°	Inap	170.9	Mature	Vero DC-SIGN
23	post 2°	Inap	130.5	Partially Mature	Vero
23	post 2°	Inap	216.2	Mature	Vero
23	post 2°	Inap	643.9	Partially Mature	Vero DC-SIGN
23	post 2°	Inap	112.6	Mature	Vero DC-SIGN
24	post 1°	Inap	33.7	Partially Mature	Vero
24	post 1°	Inap	30.7	Mature	Vero
24	post 1°	Inap	15.92	Partially Mature	Vero DC-SIGN
24	post 1°	Inap	10	Mature	Vero DC-SIGN
25	post 1°	Sympto	42.55	Partially Mature	Vero
25	post 1°	Sympto	25.4	Mature	Vero
25	post 1°	Sympto	10	Partially Mature	Vero DC-SIGN
25	post 1°	Sympto	10	Mature	Vero DC-SIGN
26	post 1°	Inap	27.76	Partially Mature	Vero
26	post 1°	Inap	10	Mature	Vero
26	post 1°	Inap	10	Partially Mature	Vero DC-SIGN
26	post 1°	Inap	11.89	Mature	Vero DC-SIGN
27	post 1°	Sympto	275.5	Partially Mature	Vero
27	post 1°	Sympto	217.49	Mature	Vero
27	post 1°	Sympto	205.8	Partially Mature	Vero DC-SIGN
27	post 1°	Sympto	179.9	Mature	Vero DC-SIGN
28	post 2°	Inap	254.3	Partially Mature	Vero
28	post 2°	Inap	373.7	Mature	Vero
28	post 2°	Inap	724	Partially Mature	Vero DC-SIGN
28	post 2°	Inap	259.6	Mature	Vero DC-SIGN
29	post 1°	Inap	337.5	Partially Mature	Vero
29	post 1°	Inap	294.2	Mature	Vero
29	post 1°	Inap	824.6	Partially Mature	Vero DC-SIGN
29	post 1°	Inap	473.4	Mature	Vero DC-SIGN
30	post 2°	Inap	69.07	Partially Mature	Vero
30	post 2°	Inap	49.7	Mature	Vero
30	post 2°	Inap	202.9	Partially Mature	Vero DC-SIGN
30	post 2°	Inap	12.91	Mature	Vero DC-SIGN
31	post 2°	Sympto	374	Partially Mature	Vero
31	post 2°	Sympto	127	Mature	Vero
31	post 2°	Sympto	210.3	Partially Mature	Vero DC-SIGN
31	post 2°	Sympto	77.95	Mature	Vero DC-SIGN
32	post 1°	Inap	544.2	Partially Mature	Vero
32	post 1°	Inap	527.3	Mature	Vero
32	post 1°	Inap	552.1	Partially Mature	Vero DC-SIGN
32	post 1°	Inap	289.1	Mature	Vero DC-SIGN
33	post 2°	Inap	36.69	Partially Mature	Vero
33	post 2°	Inap	44.17	Mature	Vero
33	post 2°	Inap	123.4	Partially Mature	Vero DC-SIGN
33	post 2°	Inap	10	Mature	Vero DC-SIGN
34	post 1°	Sympto	185.2	Partially Mature	Vero
34	post 1°	Sympto	108	Mature	Vero
34	post 1°	Sympto	44.96	Partially Mature	Vero DC-SIGN
34	post 1°	Sympto	47	Mature	Vero DC-SIGN
35	post 2°	Sympto	83.65	Partially Mature	Vero
35	post 2°	Sympto	49.24	Mature	Vero
35	post 2°	Sympto	40.71	Partially Mature	Vero DC-SIGN
35	post 2°	Sympto	27.91	Mature	Vero DC-SIGN
36	post 1°	Sympto	29.14	Partially Mature	Vero
36	post 1°	Sympto	21.64	Mature	Vero
36	post 1°	Sympto	10	Partially Mature	Vero DC-SIGN
36	post 1°	Sympto	10	Mature	Vero DC-SIGN
37	post 1°	Inap	407.3	Partially Mature	Vero
37	post 1°	Inap	235.7	Mature	Vero
37	post 1°	Inap	232.5	Partially Mature	Vero DC-SIGN
37	post 1°	Inap	213.1	Mature	Vero DC-SIGN
38	post 2°	Inap	134.4	Partially Mature	Vero
38	post 2°	Inap	10	Mature	Vero
38	post 2°	Inap	338.4	Partially Mature	Vero DC-SIGN
38	post 2°	Inap	19.83	Mature	Vero DC-SIGN
39	post 1°	Inap	376.3	Partially Mature	Vero
39	post 1°	Inap	289.6	Mature	Vero
39	post 1°	Inap	634.7	Partially Mature	Vero DC-SIGN
39	post 1°	Inap	161.8	Mature	Vero DC-SIGN
40	post 2°	Sympto	525	Partially Mature	Vero
40	post 2°	Sympto	408.7	Mature	Vero
40	post 2°	Sympto	700.1	Partially Mature	Vero DC-SIGN
40	post 2°	Sympto	178.4	Mature	Vero DC-SIGN
41	post 1°	Sympto	21.39	Partially Mature	Vero
41	post 1°	Sympto	10	Mature	Vero
41	post 1°	Sympto	10	Partially Mature	Vero DC-SIGN
41	post 1°	Sympto	10	Mature	Vero DC-SIGN
42	post 1°	Inap	525.4	Partially Mature	Vero
42	post 1°	Inap	166.6	Mature	Vero
42	post 1°	Inap	10	Partially Mature	Vero DC-SIGN
42	post 1°	Inap	64.55	Mature	Vero DC-SIGN
43	post 2°	Inap	94.18	Partially Mature	Vero
43	post 2°	Inap	59.09	Mature	Vero
43	post 2°	Inap	38.1	Partially Mature	Vero DC-SIGN
43	post 2°	Inap	16.75	Mature	Vero DC-SIGN
44	post 1°	Sympto	10	Partially Mature	Vero
44	post 1°	Sympto	10	Mature	Vero
44	post 1°	Sympto	16.09	Partially Mature	Vero DC-SIGN
44	post 1°	Sympto	10	Mature	Vero DC-SIGN
45	post 1°	Sympto	249.3	Partially Mature	Vero
45	post 1°	Sympto	44.75	Mature	Vero
45	post 1°	Sympto	28.92	Partially Mature	Vero DC-SIGN
45	post 1°	Sympto	33.07	Mature	Vero DC-SIGN
46	post 2°	Sympto	69.31	Partially Mature	Vero
46	post 2°	Sympto	36.36	Mature	Vero
46	post 2°	Sympto	46.78	Partially Mature	Vero DC-SIGN
46	post 2°	Sympto	19.94	Mature	Vero DC-SIGN
47	post 2°	Sympto	202.2	Partially Mature	Vero
47	post 2°	Sympto	85.19	Mature	Vero
47	post 2°	Sympto	65.14	Partially Mature	Vero DC-SIGN
47	post 2°	Sympto	47.01	Mature	Vero DC-SIGN
48	post 2°	Sympto	917.68	Partially Mature	Vero
48	post 2°	Sympto	461.065	Mature	Vero
48	post 2°	Sympto	917.68	Partially Mature	Vero DC-SIGN
48	post 2°	Sympto	272.2	Mature	Vero DC-SIGN
49	post 2°	Sympto	374.5	Partially Mature	Vero
49	post 2°	Sympto	212.4	Mature	Vero
49	post 2°	Sympto	254.1	Partially Mature	Vero DC-SIGN
49	post 2°	Sympto	148.6	Mature	Vero DC-SIGN
50	post 1°	Sympto	55.27	Partially Mature	Vero
50	post 1°	Sympto	88.09	Mature	Vero
50	post 1°	Sympto	125.5	Partially Mature	Vero DC-SIGN
50	post 1°	Sympto	79.89	Mature	Vero DC-SIGN
51	post 2°	Inap	814.755	Partially Mature	Vero
51	post 2°	Inap	708.33	Mature	Vero
51	post 2°	Inap	317.2	Partially Mature	Vero DC-SIGN
51	post 2°	Inap	155	Mature	Vero DC-SIGN
52	post 2°	Sympto	917.68	Partially Mature	Vero
52	post 2°	Sympto	226.5	Mature	Vero
52	post 2°	Sympto	285.1	Partially Mature	Vero DC-SIGN
52	post 2°	Sympto	107.1	Mature	Vero DC-SIGN
53	post 2°	Sympto	878.585	Partially Mature	Vero
53	post 2°	Sympto	719.32	Mature	Vero
53	post 2°	Sympto	878.585	Partially Mature	Vero DC-SIGN
53	post 2°	Sympto	242.6	Mature	Vero DC-SIGN
54	post 2°	Sympto	917.68	Partially Mature	Vero
54	post 2°	Sympto	461.065	Mature	Vero
54	post 2°	Sympto	703.8	Partially Mature	Vero DC-SIGN
54	post 2°	Sympto	448.4	Mature	Vero DC-SIGN
55	post 1°	Inap	199.8	Partially Mature	Vero
55	post 1°	Inap	89.94	Mature	Vero
55	post 1°	Inap	78.25	Partially Mature	Vero DC-SIGN
55	post 1°	Inap	55.39	Mature	Vero DC-SIGN
56	post 2°	Sympto	83.65	Partially Mature	Vero
56	post 2°	Sympto	89.72	Mature	Vero
56	post 2°	Sympto	163.6	Partially Mature	Vero DC-SIGN
56	post 2°	Sympto	34.7	Mature	Vero DC-SIGN
57	post 2°	Sympto	134.1	Partially Mature	Vero
57	post 2°	Sympto	111.8	Mature	Vero
57	post 2°	Sympto	73.66	Partially Mature	Vero DC-SIGN
57	post 2°	Sympto	13.85	Mature	Vero DC-SIGN
58	post 2°	Sympto	267.8	Partially Mature	Vero
58	post 2°	Sympto	719.32	Mature	Vero
58	post 2°	Sympto	117.6	Partially Mature	Vero DC-SIGN
58	post 2°	Sympto	42.81	Mature	Vero DC-SIGN
59	post 2°	Inap	806.7	Partially Mature	Vero
59	post 2°	Inap	708.33	Mature	Vero
59	post 2°	Inap	10.98	Partially Mature	Vero DC-SIGN
59	post 2°	Inap	708.33	Mature	Vero DC-SIGN
60	post 1°	Inap	68.85	Partially Mature	Vero
60	post 1°	Inap	42.48	Mature	Vero
60	post 1°	Inap	88.21	Partially Mature	Vero DC-SIGN
60	post 1°	Inap	21.64	Mature	Vero DC-SIGN
61	post 2°	Sympto	371.8	Partially Mature	Vero
61	post 2°	Sympto	187.7	Mature	Vero
61	post 2°	Sympto	315.5	Partially Mature	Vero DC-SIGN
61	post 2°	Sympto	71.32	Mature	Vero DC-SIGN
62	post 2°	Sympto	878.585	Partially Mature	Vero
62	post 2°	Sympto	719.32	Mature	Vero
62	post 2°	Sympto	878.585	Partially Mature	Vero DC-SIGN
62	post 2°	Sympto	719.32	Mature	Vero DC-SIGN
63	post 1°	Sympto	22.2	Partially Mature	Vero
63	post 1°	Sympto	26.6	Mature	Vero
63	post 1°	Sympto	19.1	Partially Mature	Vero DC-SIGN
63	post 1°	Sympto	10	Mature	Vero DC-SIGN
64	post 1°	Sympto	878.585	Partially Mature	Vero
64	post 1°	Sympto	719.32	Mature	Vero
64	post 1°	Sympto	878.585	Partially Mature	Vero DC-SIGN
64	post 1°	Sympto	141.2	Mature	Vero DC-SIGN
65	post 2°	Inap	45.18	Partially Mature	Vero
65	post 2°	Inap	33.97	Mature	Vero
65	post 2°	Inap	37.93	Partially Mature	Vero DC-SIGN
65	post 2°	Inap	20.9	Mature	Vero DC-SIGN
66	post 1°	Inap	240.8	Partially Mature	Vero
66	post 1°	Inap	217.6	Mature	Vero
66	post 1°	Inap	204	Partially Mature	Vero DC-SIGN
66	post 1°	Inap	45.15	Mature	Vero DC-SIGN
67	post 2°	Inap	1552	Partially Mature	Vero
67	post 2°	Inap	1115.25	Mature	Vero
67	post 2°	Inap	1139.75	Partially Mature	Vero DC-SIGN
67	post 2°	Inap	616	Mature	Vero DC-SIGN
68	post 1°	Sympto	44.59	Partially Mature	Vero
68	post 1°	Sympto	62.03	Mature	Vero
68	post 1°	Sympto	31.66	Partially Mature	Vero DC-SIGN
68	post 1°	Sympto	29.03	Mature	Vero DC-SIGN
69	post 1°	Inap	785.1	Partially Mature	Vero
69	post 1°	Inap	612.5	Mature	Vero
69	post 1°	Inap	424.1	Partially Mature	Vero DC-SIGN
69	post 1°	Inap	136.8	Mature	Vero DC-SIGN
70	post 2°	Inap	11.23	Partially Mature	Vero
70	post 2°	Inap	10	Mature	Vero
70	post 2°	Inap	14.35	Partially Mature	Vero DC-SIGN
70	post 2°	Inap	10	Mature	Vero DC-SIGN
71	post 2°	Inap	519.5	Partially Mature	Vero
71	post 2°	Inap	338.2	Mature	Vero
71	post 2°	Inap	10	Partially Mature	Vero DC-SIGN
71	post 2°	Inap	156.2	Mature	Vero DC-SIGN
72	post 2°	Sympto	917.68	Partially Mature	Vero
72	post 2°	Sympto	461.065	Mature	Vero
72	post 2°	Sympto	510.1	Partially Mature	Vero DC-SIGN
72	post 2°	Sympto	463.3	Mature	Vero DC-SIGN
73	post 2°	Sympto	73.42	Partially Mature	Vero
73	post 2°	Sympto	102.7	Mature	Vero
73	post 2°	Sympto	62.01	Partially Mature	Vero DC-SIGN
73	post 2°	Sympto	33.44	Mature	Vero DC-SIGN
74	post 1°	Sympto	66	Partially Mature	Vero
74	post 1°	Sympto	59.23	Mature	Vero
74	post 1°	Sympto	37.09	Partially Mature	Vero DC-SIGN
74	post 1°	Sympto	16.8	Mature	Vero DC-SIGN
75	post 1°	Inap	207.1	Partially Mature	Vero
75	post 1°	Inap	306.1	Mature	Vero
75	post 1°	Inap	82.93	Partially Mature	Vero DC-SIGN
75	post 1°	Inap	44.97	Mature	Vero DC-SIGN
76	post 1°	Inap	10	Partially Mature	Vero
76	post 1°	Inap	23.15	Mature	Vero
76	post 1°	Inap	10	Partially Mature	Vero DC-SIGN
76	post 1°	Inap	10	Mature	Vero DC-SIGN
77	post 1°	Sympto	28.91	Partially Mature	Vero
77	post 1°	Sympto	10	Mature	Vero
77	post 1°	Sympto	10	Partially Mature	Vero DC-SIGN
77	post 1°	Sympto	10	Mature	Vero DC-SIGN
78	post 1°	Sympto	136.1	Partially Mature	Vero
78	post 1°	Sympto	217.1	Mature	Vero
78	post 1°	Sympto	111.2	Partially Mature	Vero DC-SIGN
78	post 1°	Sympto	21.1	Mature	Vero DC-SIGN
79	post 1°	Inap	218.2	Partially Mature	Vero
79	post 1°	Inap	322.8	Mature	Vero
79	post 1°	Inap	474.3	Partially Mature	Vero DC-SIGN
79	post 1°	Inap	56.86	Mature	Vero DC-SIGN
80	post 1°	Sympto	506.4	Partially Mature	Vero
80	post 1°	Sympto	284.5	Mature	Vero
80	post 1°	Sympto	177.7	Partially Mature	Vero DC-SIGN
80	post 1°	Sympto	42.67	Mature	Vero DC-SIGN
81	post 1°	Sympto	105.5	Partially Mature	Vero
81	post 1°	Sympto	129.6	Mature	Vero
81	post 1°	Sympto	89.34	Partially Mature	Vero DC-SIGN
81	post 1°	Sympto	13.7	Mature	Vero DC-SIGN
82	post 1°	Inap	294.9	Partially Mature	Vero
82	post 1°	Inap	85.53	Mature	Vero
82	post 1°	Inap	88.52	Partially Mature	Vero DC-SIGN
82	post 1°	Inap	17.62	Mature	Vero DC-SIGN
83	post 1°	Sympto	20.26	Partially Mature	Vero
83	post 1°	Sympto	32	Mature	Vero
83	post 1°	Sympto	10.44	Partially Mature	Vero DC-SIGN
83	post 1°	Sympto	10	Mature	Vero DC-SIGN
84	post 1°	Sympto	36.02	Partially Mature	Vero
84	post 1°	Sympto	32.61	Mature	Vero
84	post 1°	Sympto	32.24	Partially Mature	Vero DC-SIGN
84	post 1°	Sympto	10	Mature	Vero DC-SIGN
85	post 1°	Sympto	40.35	Partially Mature	Vero
85	post 1°	Sympto	16.28	Mature	Vero
85	post 1°	Sympto	10	Partially Mature	Vero DC-SIGN
85	post 1°	Sympto	10	Mature	Vero DC-SIGN
86	post 1°	Sympto	161.6	Partially Mature	Vero
86	post 1°	Sympto	133	Mature	Vero
86	post 1°	Sympto	66.81	Partially Mature	Vero DC-SIGN
86	post 1°	Sympto	36.27	Mature	Vero DC-SIGN
87	post 1°	Inap	447.7	Partially Mature	Vero
87	post 1°	Inap	561.305	Mature	Vero
87	post 1°	Inap	290.7	Partially Mature	Vero DC-SIGN
87	post 1°	Inap	287.3	Mature	Vero DC-SIGN
88	post 1°	Sympto	67.15	Partially Mature	Vero
88	post 1°	Sympto	94.98	Mature	Vero
88	post 1°	Sympto	190.8	Partially Mature	Vero DC-SIGN
88	post 1°	Sympto	10	Mature	Vero DC-SIGN
89	post 1°	Sympto	77.98	Partially Mature	Vero
89	post 1°	Sympto	10	Mature	Vero
89	post 1°	Sympto	12.02	Partially Mature	Vero DC-SIGN
89	post 1°	Sympto	10	Mature	Vero DC-SIGN
90	post 2°	Sympto	22.39	Partially Mature	Vero
90	post 2°	Sympto	10	Mature	Vero
90	post 2°	Sympto	16.25	Partially Mature	Vero DC-SIGN
90	post 2°	Sympto	10	Mature	Vero DC-SIGN
91	post 1°	Sympto	26.88	Partially Mature	Vero
91	post 1°	Sympto	33.27	Mature	Vero
91	post 1°	Sympto	18.51	Partially Mature	Vero DC-SIGN
91	post 1°	Sympto	16.74	Mature	Vero DC-SIGN
92	post 1°	Inap	812.4	Partially Mature	Vero
92	post 1°	Inap	700.9	Mature	Vero
92	post 1°	Inap	210.3	Partially Mature	Vero DC-SIGN
92	post 1°	Inap	104	Mature	Vero DC-SIGN
93	post 1°	Sympto	64.81	Partially Mature	Vero
93	post 1°	Sympto	49.4	Mature	Vero
93	post 1°	Sympto	35.29	Partially Mature	Vero DC-SIGN
93	post 1°	Sympto	22.98	Mature	Vero DC-SIGN
94	post 1°	Sympto	202.3	Partially Mature	Vero
94	post 1°	Sympto	106.9	Mature	Vero
94	post 1°	Sympto	192.4	Partially Mature	Vero DC-SIGN
94	post 1°	Sympto	17.06	Mature	Vero DC-SIGN
95	post 1°	Sympto	99.45	Partially Mature	Vero
95	post 1°	Sympto	109.6	Mature	Vero
95	post 1°	Sympto	39.73	Partially Mature	Vero DC-SIGN
95	post 1°	Sympto	13.42	Mature	Vero DC-SIGN
96	post 1°	Sympto	533.1	Partially Mature	Vero
96	post 1°	Sympto	219.3	Mature	Vero
96	post 1°	Sympto	114.2	Partially Mature	Vero DC-SIGN
96	post 1°	Sympto	70.13	Mature	Vero DC-SIGN
97	post 2°	Inap	405.8	Partially Mature	Vero
97	post 2°	Inap	353.2	Mature	Vero
97	post 2°	Inap	298	Partially Mature	Vero DC-SIGN
97	post 2°	Inap	124.7	Mature	Vero DC-SIGN
98	post 1°	Inap	643.2	Partially Mature	Vero
98	post 1°	Inap	1115.25	Mature	Vero
98	post 1°	Inap	237	Partially Mature	Vero DC-SIGN
98	post 1°	Inap	203.9	Mature	Vero DC-SIGN
99	post 1°	Sympto	32.82	Partially Mature	Vero
99	post 1°	Sympto	23.83	Mature	Vero
99	post 1°	Sympto	16.95	Partially Mature	Vero DC-SIGN
99	post 1°	Sympto	10	Mature	Vero DC-SIGN
100	post 1°	Sympto	234.2	Partially Mature	Vero
100	post 1°	Sympto	196.2	Mature	Vero
100	post 1°	Sympto	221.5	Partially Mature	Vero DC-SIGN
100	post 1°	Sympto	134.9	Mature	Vero DC-SIGN
101	post 1°	Sympto	378.1	Partially Mature	Vero
101	post 1°	Sympto	326.5	Mature	Vero
101	post 1°	Sympto	274.3	Partially Mature	Vero DC-SIGN
101	post 1°	Sympto	74.65	Mature	Vero DC-SIGN
102	post 1°	Inap	10	Partially Mature	Vero
102	post 1°	Inap	10	Mature	Vero
102	post 1°	Inap	19.03	Partially Mature	Vero DC-SIGN
102	post 1°	Inap	10	Mature	Vero DC-SIGN
103	post 2°	Inap	540.4	Partially Mature	Vero
103	post 2°	Inap	892.8	Mature	Vero
103	post 2°	Inap	491.5	Partially Mature	Vero DC-SIGN
103	post 2°	Inap	252.6	Mature	Vero DC-SIGN
104	post 1°	Sympto	583.2	Partially Mature	Vero
104	post 1°	Sympto	409.4	Mature	Vero
104	post 1°	Sympto	278.9	Partially Mature	Vero DC-SIGN
104	post 1°	Sympto	89.62	Mature	Vero DC-SIGN
105	post 1°	Sympto	100.8	Partially Mature	Vero
105	post 1°	Sympto	20.97	Mature	Vero
105	post 1°	Sympto	194.7	Partially Mature	Vero DC-SIGN
105	post 1°	Sympto	20.48	Mature	Vero DC-SIGN
106	post 1°	Inap	67.6	Partially Mature	Vero
106	post 1°	Inap	26.8	Mature	Vero
106	post 1°	Inap	40.11	Partially Mature	Vero DC-SIGN
106	post 1°	Inap	16.22	Mature	Vero DC-SIGN
107	post 1°	Inap	287.7	Partially Mature	Vero
107	post 1°	Inap	521.9	Mature	Vero
107	post 1°	Inap	200.7	Partially Mature	Vero DC-SIGN
107	post 1°	Inap	75.11	Mature	Vero DC-SIGN
108	post 1°	Inap	1202	Partially Mature	Vero
108	post 1°	Inap	817.7	Mature	Vero
108	post 1°	Inap	1071	Partially Mature	Vero DC-SIGN
108	post 1°	Inap	355	Mature	Vero DC-SIGN
109	post 1°	Inap	198.5	Partially Mature	Vero
109	post 1°	Inap	287.4	Mature	Vero
109	post 1°	Inap	145.9	Partially Mature	Vero DC-SIGN
109	post 1°	Inap	41.78	Mature	Vero DC-SIGN
110	post 1°	Inap	1019	Partially Mature	Vero
110	post 1°	Inap	697.2	Mature	Vero
110	post 1°	Inap	565	Partially Mature	Vero DC-SIGN
110	post 1°	Inap	180.6	Mature	Vero DC-SIGN
111	post 2°	Sympto	844.2	Partially Mature	Vero
111	post 2°	Sympto	435.4	Mature	Vero
111	post 2°	Sympto	833.5	Partially Mature	Vero DC-SIGN
111	post 2°	Sympto	207.1	Mature	Vero DC-SIGN
112	post 1°	Sympto	192.6	Partially Mature	Vero
112	post 1°	Sympto	199.4	Mature	Vero
112	post 1°	Sympto	579	Partially Mature	Vero DC-SIGN
112	post 1°	Sympto	56.85	Mature	Vero DC-SIGN
113	post 2°	Inap	1061	Partially Mature	Vero
113	post 2°	Inap	322.9	Mature	Vero
113	post 2°	Inap	725.3	Partially Mature	Vero DC-SIGN
113	post 2°	Inap	342.2	Mature	Vero DC-SIGN
114	post 1°	Inap	52.5	Partially Mature	Vero
114	post 1°	Inap	64.82	Mature	Vero
114	post 1°	Inap	52.91	Partially Mature	Vero DC-SIGN
114	post 1°	Inap	33.33	Mature	Vero DC-SIGN
115	post 1°	Inap	134	Partially Mature	Vero
115	post 1°	Inap	186.2	Mature	Vero
115	post 1°	Inap	565.5	Partially Mature	Vero DC-SIGN
115	post 1°	Inap	151	Mature	Vero DC-SIGN
116	post 2°	Inap	1046	Partially Mature	Vero
116	post 2°	Inap	543.9	Mature	Vero
116	post 2°	Inap	1119	Partially Mature	Vero DC-SIGN
116	post 2°	Inap	1115.25	Mature	Vero DC-SIGN
117	post 2°	Inap	349.9	Partially Mature	Vero
117	post 2°	Inap	490.6	Mature	Vero
117	post 2°	Inap	354.4	Partially Mature	Vero DC-SIGN
117	post 2°	Inap	124.5	Mature	Vero DC-SIGN
118	post 2°	Sympto	157.5	Partially Mature	Vero
118	post 2°	Sympto	197.8	Mature	Vero
118	post 2°	Sympto	175.3	Partially Mature	Vero DC-SIGN
118	post 2°	Sympto	59.51	Mature	Vero DC-SIGN
119	post 2°	Inap	581.9	Partially Mature	Vero
119	post 2°	Inap	448.1	Mature	Vero
119	post 2°	Inap	409.5	Partially Mature	Vero DC-SIGN
119	post 2°	Inap	288.6	Mature	Vero DC-SIGN
120	post 2°	Inap	719.6	Partially Mature	Vero
120	post 2°	Inap	302.5	Mature	Vero
120	post 2°	Inap	353.5	Partially Mature	Vero DC-SIGN
120	post 2°	Inap	151.6	Mature	Vero DC-SIGN
121	post 2°	Inap	373.3	Partially Mature	Vero
121	post 2°	Inap	92.09	Mature	Vero
121	post 2°	Inap	59.12	Partially Mature	Vero DC-SIGN
121	post 2°	Inap	26.99	Mature	Vero DC-SIGN
122	post 2°	Inap	750.9	Partially Mature	Vero
122	post 2°	Inap	816.2	Mature	Vero
122	post 2°	Inap	696.6	Partially Mature	Vero DC-SIGN
122	post 2°	Inap	646.7	Mature	Vero DC-SIGN
123	post 1°	Sympto	15.42	Partially Mature	Vero
123	post 1°	Sympto	10	Mature	Vero
123	post 1°	Sympto	10	Partially Mature	Vero DC-SIGN
123	post 1°	Sympto	10	Mature	Vero DC-SIGN
124	post 2°	Inap	818.1	Partially Mature	Vero
124	post 2°	Inap	909.1	Mature	Vero
124	post 2°	Inap	874	Partially Mature	Vero DC-SIGN
124	post 2°	Inap	546.5	Mature	Vero DC-SIGN
125	post 2°	Inap	748.7	Partially Mature	Vero
125	post 2°	Inap	1035	Mature	Vero
125	post 2°	Inap	903.6	Partially Mature	Vero DC-SIGN
125	post 2°	Inap	461.9	Mature	Vero DC-SIGN

## Sheet: Fig4B-4C
Participant ID	Response	Group	EC50	NEUT.Maturation	NEUT.Cell
1	post 2°	Inap	179.7	Partially Mature	Vero
1	post 2°	Inap	708.33	Mature	Vero
1	post 2°	Inap	255.2	Partially Mature	Vero DC-SIGN
1	post 2°	Inap	29.25	Mature	Vero DC-SIGN
2	post 1°	Inap	63.06	Partially Mature	Vero
2	post 1°	Inap	10	Mature	Vero
2	post 1°	Inap	28.9	Partially Mature	Vero DC-SIGN
2	post 1°	Inap	17.48	Mature	Vero DC-SIGN
3	post 2°	Sympto	287.8	Partially Mature	Vero
3	post 2°	Sympto	374.7	Mature	Vero
3	post 2°	Sympto	204.2	Partially Mature	Vero DC-SIGN
3	post 2°	Sympto	71.47	Mature	Vero DC-SIGN
4	post 1°	Inap	219	Partially Mature	Vero
4	post 1°	Inap	143.9	Mature	Vero
4	post 1°	Inap	75.7	Partially Mature	Vero DC-SIGN
4	post 1°	Inap	18.22	Mature	Vero DC-SIGN
5	post 2°	Inap	446.2	Partially Mature	Vero
5	post 2°	Inap	223.4	Mature	Vero
5	post 2°	Inap	231.3	Partially Mature	Vero DC-SIGN
5	post 2°	Inap	51.98	Mature	Vero DC-SIGN
6	post 1°	Inap	429.4	Partially Mature	Vero
6	post 1°	Inap	708.33	Mature	Vero
6	post 1°	Inap	772.9	Partially Mature	Vero DC-SIGN
6	post 1°	Inap	230.3	Mature	Vero DC-SIGN
1	post 1°	Inap	76.05	Partially Mature	Vero
1	post 1°	Inap	29.9	Mature	Vero
1	post 1°	Inap	64.33	Partially Mature	Vero DC-SIGN
1	post 1°	Inap	35.55	Mature	Vero DC-SIGN
2	post 1°	Inap	243.6	Partially Mature	Vero
2	post 1°	Inap	92.52	Mature	Vero
2	post 1°	Inap	25.36	Partially Mature	Vero DC-SIGN
2	post 1°	Inap	10	Mature	Vero DC-SIGN
3	post 1°	Inap	95.28	Partially Mature	Vero
3	post 1°	Inap	10	Mature	Vero
3	post 1°	Inap	286.7	Partially Mature	Vero DC-SIGN
3	post 1°	Inap	26.79	Mature	Vero DC-SIGN
4	post 2°	Sympto	134.2	Partially Mature	Vero
4	post 2°	Sympto	58.26	Mature	Vero
4	post 2°	Sympto	55.44	Partially Mature	Vero DC-SIGN
4	post 2°	Sympto	15.5	Mature	Vero DC-SIGN
5	post 1°	Inap	50.28	Partially Mature	Vero
5	post 1°	Inap	69.11	Mature	Vero
5	post 1°	Inap	94.08	Partially Mature	Vero DC-SIGN
5	post 1°	Inap	33.24	Mature	Vero DC-SIGN
6	post 2°	Inap	477.3	Partially Mature	Vero
6	post 2°	Inap	99.25	Mature	Vero
6	post 2°	Inap	246.9	Partially Mature	Vero DC-SIGN
6	post 2°	Inap	10	Mature	Vero DC-SIGN
1	post 2°	Inap	814.755	Partially Mature	Vero
1	post 2°	Inap	530.3	Mature	Vero
1	post 2°	Inap	120.3	Partially Mature	Vero DC-SIGN
1	post 2°	Inap	19.48	Mature	Vero DC-SIGN
2	post 1°	Inap	187.6	Partially Mature	Vero
2	post 1°	Inap	92.65	Mature	Vero
2	post 1°	Inap	241.8	Partially Mature	Vero DC-SIGN
2	post 1°	Inap	16.95	Mature	Vero DC-SIGN
3	post 2°	Inap	628.3	Partially Mature	Vero
3	post 2°	Inap	179.8	Mature	Vero
3	post 2°	Inap	548.6	Partially Mature	Vero DC-SIGN
3	post 2°	Inap	42.66	Mature	Vero DC-SIGN
4	post 2°	Inap	599	Partially Mature	Vero
4	post 2°	Inap	352.8	Mature	Vero
4	post 2°	Inap	663.1	Partially Mature	Vero DC-SIGN
4	post 2°	Inap	170.9	Mature	Vero DC-SIGN
5	post 2°	Inap	130.5	Partially Mature	Vero
5	post 2°	Inap	216.2	Mature	Vero
5	post 2°	Inap	643.9	Partially Mature	Vero DC-SIGN
5	post 2°	Inap	112.6	Mature	Vero DC-SIGN
6	post 1°	Inap	33.7	Partially Mature	Vero
6	post 1°	Inap	30.7	Mature	Vero
6	post 1°	Inap	15.92	Partially Mature	Vero DC-SIGN
6	post 1°	Inap	10	Mature	Vero DC-SIGN
1	post 1°	Inap	27.76	Partially Mature	Vero
1	post 1°	Inap	10	Mature	Vero
1	post 1°	Inap	10	Partially Mature	Vero DC-SIGN
1	post 1°	Inap	11.89	Mature	Vero DC-SIGN
1	post 2°	Inap	254.3	Partially Mature	Vero
1	post 2°	Inap	373.7	Mature	Vero
1	post 2°	Inap	724	Partially Mature	Vero DC-SIGN
1	post 2°	Inap	259.6	Mature	Vero DC-SIGN
2	post 1°	Inap	337.5	Partially Mature	Vero
2	post 1°	Inap	294.2	Mature	Vero
2	post 1°	Inap	824.6	Partially Mature	Vero DC-SIGN
2	post 1°	Inap	473.4	Mature	Vero DC-SIGN
3	post 2°	Inap	69.07	Partially Mature	Vero
3	post 2°	Inap	49.7	Mature	Vero
3	post 2°	Inap	202.9	Partially Mature	Vero DC-SIGN
3	post 2°	Inap	12.91	Mature	Vero DC-SIGN
4	post 2°	Sympto	374	Partially Mature	Vero
4	post 2°	Sympto	127	Mature	Vero
4	post 2°	Sympto	210.3	Partially Mature	Vero DC-SIGN
4	post 2°	Sympto	77.95	Mature	Vero DC-SIGN
5	post 1°	Inap	544.2	Partially Mature	Vero
5	post 1°	Inap	527.3	Mature	Vero
5	post 1°	Inap	552.1	Partially Mature	Vero DC-SIGN
5	post 1°	Inap	289.1	Mature	Vero DC-SIGN
6	post 2°	Inap	36.69	Partially Mature	Vero
6	post 2°	Inap	44.17	Mature	Vero
6	post 2°	Inap	123.4	Partially Mature	Vero DC-SIGN
6	post 2°	Inap	10	Mature	Vero DC-SIGN
1	post 2°	Sympto	83.65	Partially Mature	Vero
1	post 2°	Sympto	49.24	Mature	Vero
1	post 2°	Sympto	40.71	Partially Mature	Vero DC-SIGN
1	post 2°	Sympto	27.91	Mature	Vero DC-SIGN
1	post 1°	Inap	407.3	Partially Mature	Vero
1	post 1°	Inap	235.7	Mature	Vero
1	post 1°	Inap	232.5	Partially Mature	Vero DC-SIGN
1	post 1°	Inap	213.1	Mature	Vero DC-SIGN
2	post 2°	Inap	134.4	Partially Mature	Vero
2	post 2°	Inap	10	Mature	Vero
2	post 2°	Inap	338.4	Partially Mature	Vero DC-SIGN
2	post 2°	Inap	19.83	Mature	Vero DC-SIGN
3	post 1°	Inap	376.3	Partially Mature	Vero
3	post 1°	Inap	289.6	Mature	Vero
3	post 1°	Inap	634.7	Partially Mature	Vero DC-SIGN
3	post 1°	Inap	161.8	Mature	Vero DC-SIGN
4	post 2°	Sympto	525	Partially Mature	Vero
4	post 2°	Sympto	408.7	Mature	Vero
4	post 2°	Sympto	700.1	Partially Mature	Vero DC-SIGN
4	post 2°	Sympto	178.4	Mature	Vero DC-SIGN
1	post 1°	Inap	525.4	Partially Mature	Vero
1	post 1°	Inap	166.6	Mature	Vero
1	post 1°	Inap	10	Partially Mature	Vero DC-SIGN
1	post 1°	Inap	64.55	Mature	Vero DC-SIGN
2	post 2°	Inap	94.18	Partially Mature	Vero
2	post 2°	Inap	59.09	Mature	Vero
2	post 2°	Inap	38.1	Partially Mature	Vero DC-SIGN
2	post 2°	Inap	16.75	Mature	Vero DC-SIGN
1	post 2°	Sympto	69.31	Partially Mature	Vero
1	post 2°	Sympto	36.36	Mature	Vero
1	post 2°	Sympto	46.78	Partially Mature	Vero DC-SIGN
1	post 2°	Sympto	19.94	Mature	Vero DC-SIGN
2	post 2°	Sympto	202.2	Partially Mature	Vero
2	post 2°	Sympto	85.19	Mature	Vero
2	post 2°	Sympto	65.14	Partially Mature	Vero DC-SIGN
2	post 2°	Sympto	47.01	Mature	Vero DC-SIGN
3	post 2°	Sympto	917.68	Partially Mature	Vero
3	post 2°	Sympto	461.065	Mature	Vero
3	post 2°	Sympto	917.68	Partially Mature	Vero DC-SIGN
3	post 2°	Sympto	272.2	Mature	Vero DC-SIGN
4	post 2°	Sympto	374.5	Partially Mature	Vero
4	post 2°	Sympto	212.4	Mature	Vero
4	post 2°	Sympto	254.1	Partially Mature	Vero DC-SIGN
4	post 2°	Sympto	148.6	Mature	Vero DC-SIGN
1	post 2°	Inap	814.755	Partially Mature	Vero
1	post 2°	Inap	708.33	Mature	Vero
1	post 2°	Inap	317.2	Partially Mature	Vero DC-SIGN
1	post 2°	Inap	155	Mature	Vero DC-SIGN
2	post 2°	Sympto	917.68	Partially Mature	Vero
2	post 2°	Sympto	226.5	Mature	Vero
2	post 2°	Sympto	285.1	Partially Mature	Vero DC-SIGN
2	post 2°	Sympto	107.1	Mature	Vero DC-SIGN
3	post 2°	Sympto	878.585	Partially Mature	Vero
3	post 2°	Sympto	719.32	Mature	Vero
3	post 2°	Sympto	878.585	Partially Mature	Vero DC-SIGN
3	post 2°	Sympto	242.6	Mature	Vero DC-SIGN
4	post 2°	Sympto	917.68	Partially Mature	Vero
4	post 2°	Sympto	461.065	Mature	Vero
4	post 2°	Sympto	703.8	Partially Mature	Vero DC-SIGN
4	post 2°	Sympto	448.4	Mature	Vero DC-SIGN
5	post 1°	Inap	199.8	Partially Mature	Vero
5	post 1°	Inap	89.94	Mature	Vero
5	post 1°	Inap	78.25	Partially Mature	Vero DC-SIGN
5	post 1°	Inap	55.39	Mature	Vero DC-SIGN
6	post 2°	Sympto	83.65	Partially Mature	Vero
6	post 2°	Sympto	89.72	Mature	Vero
6	post 2°	Sympto	163.6	Partially Mature	Vero DC-SIGN
6	post 2°	Sympto	34.7	Mature	Vero DC-SIGN
7	post 2°	Sympto	134.1	Partially Mature	Vero
7	post 2°	Sympto	111.8	Mature	Vero
7	post 2°	Sympto	73.66	Partially Mature	Vero DC-SIGN
7	post 2°	Sympto	13.85	Mature	Vero DC-SIGN
8	post 2°	Sympto	267.8	Partially Mature	Vero
8	post 2°	Sympto	719.32	Mature	Vero
8	post 2°	Sympto	117.6	Partially Mature	Vero DC-SIGN
8	post 2°	Sympto	42.81	Mature	Vero DC-SIGN
9	post 2°	Inap	806.7	Partially Mature	Vero
9	post 2°	Inap	708.33	Mature	Vero
9	post 2°	Inap	10.98	Partially Mature	Vero DC-SIGN
9	post 2°	Inap	708.33	Mature	Vero DC-SIGN
10	post 1°	Inap	68.85	Partially Mature	Vero
10	post 1°	Inap	42.48	Mature	Vero
10	post 1°	Inap	88.21	Partially Mature	Vero DC-SIGN
10	post 1°	Inap	21.64	Mature	Vero DC-SIGN
11	post 2°	Sympto	371.8	Partially Mature	Vero
11	post 2°	Sympto	187.7	Mature	Vero
11	post 2°	Sympto	315.5	Partially Mature	Vero DC-SIGN
11	post 2°	Sympto	71.32	Mature	Vero DC-SIGN
12	post 2°	Sympto	878.585	Partially Mature	Vero
12	post 2°	Sympto	719.32	Mature	Vero
12	post 2°	Sympto	878.585	Partially Mature	Vero DC-SIGN
12	post 2°	Sympto	719.32	Mature	Vero DC-SIGN
1	post 2°	Inap	45.18	Partially Mature	Vero
1	post 2°	Inap	33.97	Mature	Vero
1	post 2°	Inap	37.93	Partially Mature	Vero DC-SIGN
1	post 2°	Inap	20.9	Mature	Vero DC-SIGN
2	post 1°	Inap	240.8	Partially Mature	Vero
2	post 1°	Inap	217.6	Mature	Vero
2	post 1°	Inap	204	Partially Mature	Vero DC-SIGN
2	post 1°	Inap	45.15	Mature	Vero DC-SIGN
3	post 2°	Inap	1552	Partially Mature	Vero
3	post 2°	Inap	1115.25	Mature	Vero
3	post 2°	Inap	1139.75	Partially Mature	Vero DC-SIGN
3	post 2°	Inap	616	Mature	Vero DC-SIGN
1	post 1°	Inap	785.1	Partially Mature	Vero
1	post 1°	Inap	612.5	Mature	Vero
1	post 1°	Inap	424.1	Partially Mature	Vero DC-SIGN
1	post 1°	Inap	136.8	Mature	Vero DC-SIGN
2	post 2°	Inap	11.23	Partially Mature	Vero
2	post 2°	Inap	10	Mature	Vero
2	post 2°	Inap	14.35	Partially Mature	Vero DC-SIGN
2	post 2°	Inap	10	Mature	Vero DC-SIGN
3	post 2°	Inap	519.5	Partially Mature	Vero
3	post 2°	Inap	338.2	Mature	Vero
3	post 2°	Inap	10	Partially Mature	Vero DC-SIGN
3	post 2°	Inap	156.2	Mature	Vero DC-SIGN
4	post 2°	Sympto	917.68	Partially Mature	Vero
4	post 2°	Sympto	461.065	Mature	Vero
4	post 2°	Sympto	510.1	Partially Mature	Vero DC-SIGN
4	post 2°	Sympto	463.3	Mature	Vero DC-SIGN
5	post 2°	Sympto	73.42	Partially Mature	Vero
5	post 2°	Sympto	102.7	Mature	Vero
5	post 2°	Sympto	62.01	Partially Mature	Vero DC-SIGN
5	post 2°	Sympto	33.44	Mature	Vero DC-SIGN
1	post 1°	Inap	207.1	Partially Mature	Vero
1	post 1°	Inap	306.1	Mature	Vero
1	post 1°	Inap	82.93	Partially Mature	Vero DC-SIGN
1	post 1°	Inap	44.97	Mature	Vero DC-SIGN
2	post 1°	Inap	10	Partially Mature	Vero
2	post 1°	Inap	23.15	Mature	Vero
2	post 1°	Inap	10	Partially Mature	Vero DC-SIGN
2	post 1°	Inap	10	Mature	Vero DC-SIGN
1	post 1°	Inap	218.2	Partially Mature	Vero
1	post 1°	Inap	322.8	Mature	Vero
1	post 1°	Inap	474.3	Partially Mature	Vero DC-SIGN
1	post 1°	Inap	56.86	Mature	Vero DC-SIGN
1	post 1°	Inap	294.9	Partially Mature	Vero
1	post 1°	Inap	85.53	Mature	Vero
1	post 1°	Inap	88.52	Partially Mature	Vero DC-SIGN
1	post 1°	Inap	17.62	Mature	Vero DC-SIGN
1	post 1°	Inap	447.7	Partially Mature	Vero
1	post 1°	Inap	561.305	Mature	Vero
1	post 1°	Inap	290.7	Partially Mature	Vero DC-SIGN
1	post 1°	Inap	287.3	Mature	Vero DC-SIGN
1	post 2°	Sympto	22.39	Partially Mature	Vero
1	post 2°	Sympto	10	Mature	Vero
1	post 2°	Sympto	16.25	Partially Mature	Vero DC-SIGN
1	post 2°	Sympto	10	Mature	Vero DC-SIGN
1	post 1°	Inap	812.4	Partially Mature	Vero
1	post 1°	Inap	700.9	Mature	Vero
1	post 1°	Inap	210.3	Partially Mature	Vero DC-SIGN
1	post 1°	Inap	104	Mature	Vero DC-SIGN
1	post 2°	Inap	405.8	Partially Mature	Vero
1	post 2°	Inap	353.2	Mature	Vero
1	post 2°	Inap	298	Partially Mature	Vero DC-SIGN
1	post 2°	Inap	124.7	Mature	Vero DC-SIGN
2	post 1°	Inap	643.2	Partially Mature	Vero
2	post 1°	Inap	1115.25	Mature	Vero
2	post 1°	Inap	237	Partially Mature	Vero DC-SIGN
2	post 1°	Inap	203.9	Mature	Vero DC-SIGN
1	post 1°	Inap	10	Partially Mature	Vero
1	post 1°	Inap	10	Mature	Vero
1	post 1°	Inap	19.03	Partially Mature	Vero DC-SIGN
1	post 1°	Inap	10	Mature	Vero DC-SIGN
2	post 2°	Inap	540.4	Partially Mature	Vero
2	post 2°	Inap	892.8	Mature	Vero
2	post 2°	Inap	491.5	Partially Mature	Vero DC-SIGN
2	post 2°	Inap	252.6	Mature	Vero DC-SIGN
1	post 1°	Inap	67.6	Partially Mature	Vero
1	post 1°	Inap	26.8	Mature	Vero
1	post 1°	Inap	40.11	Partially Mature	Vero DC-SIGN
1	post 1°	Inap	16.22	Mature	Vero DC-SIGN
2	post 1°	Inap	287.7	Partially Mature	Vero
2	post 1°	Inap	521.9	Mature	Vero
2	post 1°	Inap	200.7	Partially Mature	Vero DC-SIGN
2	post 1°	Inap	75.11	Mature	Vero DC-SIGN
3	post 1°	Inap	1202	Partially Mature	Vero
3	post 1°	Inap	817.7	Mature	Vero
3	post 1°	Inap	1071	Partially Mature	Vero DC-SIGN
3	post 1°	Inap	355	Mature	Vero DC-SIGN
4	post 1°	Inap	198.5	Partially Mature	Vero
4	post 1°	Inap	287.4	Mature	Vero
4	post 1°	Inap	145.9	Partially Mature	Vero DC-SIGN
4	post 1°	Inap	41.78	Mature	Vero DC-SIGN
5	post 1°	Inap	1019	Partially Mature	Vero
5	post 1°	Inap	697.2	Mature	Vero
5	post 1°	Inap	565	Partially Mature	Vero DC-SIGN
5	post 1°	Inap	180.6	Mature	Vero DC-SIGN
6	post 2°	Sympto	844.2	Partially Mature	Vero
6	post 2°	Sympto	435.4	Mature	Vero
6	post 2°	Sympto	833.5	Partially Mature	Vero DC-SIGN
6	post 2°	Sympto	207.1	Mature	Vero DC-SIGN
1	post 2°	Inap	1061	Partially Mature	Vero
1	post 2°	Inap	322.9	Mature	Vero
1	post 2°	Inap	725.3	Partially Mature	Vero DC-SIGN
1	post 2°	Inap	342.2	Mature	Vero DC-SIGN
2	post 1°	Inap	52.5	Partially Mature	Vero
2	post 1°	Inap	64.82	Mature	Vero
2	post 1°	Inap	52.91	Partially Mature	Vero DC-SIGN
2	post 1°	Inap	33.33	Mature	Vero DC-SIGN
3	post 1°	Inap	134	Partially Mature	Vero
3	post 1°	Inap	186.2	Mature	Vero
3	post 1°	Inap	565.5	Partially Mature	Vero DC-SIGN
3	post 1°	Inap	151	Mature	Vero DC-SIGN
4	post 2°	Inap	1046	Partially Mature	Vero
4	post 2°	Inap	543.9	Mature	Vero
4	post 2°	Inap	1119	Partially Mature	Vero DC-SIGN
4	post 2°	Inap	1115.25	Mature	Vero DC-SIGN
5	post 2°	Inap	349.9	Partially Mature	Vero
5	post 2°	Inap	490.6	Mature	Vero
5	post 2°	Inap	354.4	Partially Mature	Vero DC-SIGN
5	post 2°	Inap	124.5	Mature	Vero DC-SIGN
6	post 2°	Sympto	157.5	Partially Mature	Vero
6	post 2°	Sympto	197.8	Mature	Vero
6	post 2°	Sympto	175.3	Partially Mature	Vero DC-SIGN
6	post 2°	Sympto	59.51	Mature	Vero DC-SIGN
7	post 2°	Inap	581.9	Partially Mature	Vero
7	post 2°	Inap	448.1	Mature	Vero
7	post 2°	Inap	409.5	Partially Mature	Vero DC-SIGN
7	post 2°	Inap	288.6	Mature	Vero DC-SIGN
8	post 2°	Inap	719.6	Partially Mature	Vero
8	post 2°	Inap	302.5	Mature	Vero
8	post 2°	Inap	353.5	Partially Mature	Vero DC-SIGN
8	post 2°	Inap	151.6	Mature	Vero DC-SIGN
9	post 2°	Inap	373.3	Partially Mature	Vero
9	post 2°	Inap	92.09	Mature	Vero
9	post 2°	Inap	59.12	Partially Mature	Vero DC-SIGN
9	post 2°	Inap	26.99	Mature	Vero DC-SIGN
10	post 2°	Inap	750.9	Partially Mature	Vero
10	post 2°	Inap	816.2	Mature	Vero
10	post 2°	Inap	696.6	Partially Mature	Vero DC-SIGN
10	post 2°	Inap	646.7	Mature	Vero DC-SIGN
1	post 2°	Inap	818.1	Partially Mature	Vero
1	post 2°	Inap	909.1	Mature	Vero
1	post 2°	Inap	874	Partially Mature	Vero DC-SIGN
1	post 2°	Inap	546.5	Mature	Vero DC-SIGN
2	post 2°	Inap	748.7	Partially Mature	Vero
2	post 2°	Inap	1035	Mature	Vero
2	post 2°	Inap	903.6	Partially Mature	Vero DC-SIGN
2	post 2°	Inap	461.9	Mature	Vero DC-SIGN

## Sheet: Fig5A
Participant ID	Incoming Serotype	Group	EC50	NEUT.Maturation	NEUT.Cell
1	DENV1	Sympto	145.8	Partially Mature	Vero
1	DENV1	Sympto	134	Mature	Vero
1	DENV1	Sympto	57.33	Partially Mature	Vero DC-SIGN
1	DENV1	Sympto	66.15	Mature	Vero DC-SIGN
2	DENV3	Sympto	252.2	Partially Mature	Vero
2	DENV3	Sympto	186	Mature	Vero
2	DENV3	Sympto	48.43	Partially Mature	Vero DC-SIGN
2	DENV3	Sympto	29.72	Mature	Vero DC-SIGN
3	DENV3	Inap	179.7	Partially Mature	Vero
3	DENV3	Inap	708.33	Mature	Vero
3	DENV3	Inap	255.2	Partially Mature	Vero DC-SIGN
3	DENV3	Inap	29.25	Mature	Vero DC-SIGN
4	DENV3	Inap	63.06	Partially Mature	Vero
4	DENV3	Inap	10	Mature	Vero
4	DENV3	Inap	28.9	Partially Mature	Vero DC-SIGN
4	DENV3	Inap	17.48	Mature	Vero DC-SIGN
5	DENV2	Sympto	287.8	Partially Mature	Vero
5	DENV2	Sympto	374.7	Mature	Vero
5	DENV2	Sympto	204.2	Partially Mature	Vero DC-SIGN
5	DENV2	Sympto	71.47	Mature	Vero DC-SIGN
6	DENV3	Inap	219	Partially Mature	Vero
6	DENV3	Inap	143.9	Mature	Vero
6	DENV3	Inap	75.7	Partially Mature	Vero DC-SIGN
6	DENV3	Inap	18.22	Mature	Vero DC-SIGN
7	DENV3	Inap	446.2	Partially Mature	Vero
7	DENV3	Inap	223.4	Mature	Vero
7	DENV3	Inap	231.3	Partially Mature	Vero DC-SIGN
7	DENV3	Inap	51.98	Mature	Vero DC-SIGN
8	DENV3	Inap	429.4	Partially Mature	Vero
8	DENV3	Inap	708.33	Mature	Vero
8	DENV3	Inap	772.9	Partially Mature	Vero DC-SIGN
8	DENV3	Inap	230.3	Mature	Vero DC-SIGN
9	DENV1	Sympto	40.96	Partially Mature	Vero
9	DENV1	Sympto	41.65	Mature	Vero
9	DENV1	Sympto	19.71	Partially Mature	Vero DC-SIGN
9	DENV1	Sympto	17.36	Mature	Vero DC-SIGN
10	DENV3	Inap	76.05	Partially Mature	Vero
10	DENV3	Inap	29.9	Mature	Vero
10	DENV3	Inap	64.33	Partially Mature	Vero DC-SIGN
10	DENV3	Inap	35.55	Mature	Vero DC-SIGN
11	DENV3	Inap	243.6	Partially Mature	Vero
11	DENV3	Inap	92.52	Mature	Vero
11	DENV3	Inap	25.36	Partially Mature	Vero DC-SIGN
11	DENV3	Inap	10	Mature	Vero DC-SIGN
12	DENV3	Inap	95.28	Partially Mature	Vero
12	DENV3	Inap	10	Mature	Vero
12	DENV3	Inap	286.7	Partially Mature	Vero DC-SIGN
12	DENV3	Inap	26.79	Mature	Vero DC-SIGN
13	DENV2	Sympto	134.2	Partially Mature	Vero
13	DENV2	Sympto	58.26	Mature	Vero
13	DENV2	Sympto	55.44	Partially Mature	Vero DC-SIGN
13	DENV2	Sympto	15.5	Mature	Vero DC-SIGN
14	DENV3	Inap	50.28	Partially Mature	Vero
14	DENV3	Inap	69.11	Mature	Vero
14	DENV3	Inap	94.08	Partially Mature	Vero DC-SIGN
14	DENV3	Inap	33.24	Mature	Vero DC-SIGN
15	DENV3	Inap	477.3	Partially Mature	Vero
15	DENV3	Inap	99.25	Mature	Vero
15	DENV3	Inap	246.9	Partially Mature	Vero DC-SIGN
15	DENV3	Inap	10	Mature	Vero DC-SIGN
16	DENV3	Sympto	137.4	Partially Mature	Vero
16	DENV3	Sympto	719.32	Mature	Vero
16	DENV3	Sympto	292.3	Partially Mature	Vero DC-SIGN
16	DENV3	Sympto	75.45	Mature	Vero DC-SIGN
17	DENV1	Sympto	57.76	Partially Mature	Vero
17	DENV1	Sympto	74.63	Mature	Vero
17	DENV1	Sympto	10	Partially Mature	Vero DC-SIGN
17	DENV1	Sympto	15.81	Mature	Vero DC-SIGN
18	DENV3	Sympto	80.83	Partially Mature	Vero
18	DENV3	Sympto	719.32	Mature	Vero
18	DENV3	Sympto	71.67	Partially Mature	Vero DC-SIGN
18	DENV3	Sympto	10	Mature	Vero DC-SIGN
19	DENV3	Inap	814.755	Partially Mature	Vero
19	DENV3	Inap	530.3	Mature	Vero
19	DENV3	Inap	120.3	Partially Mature	Vero DC-SIGN
19	DENV3	Inap	19.48	Mature	Vero DC-SIGN
20	DENV3	Inap	187.6	Partially Mature	Vero
20	DENV3	Inap	92.65	Mature	Vero
20	DENV3	Inap	241.8	Partially Mature	Vero DC-SIGN
20	DENV3	Inap	16.95	Mature	Vero DC-SIGN
21	DENV3	Inap	628.3	Partially Mature	Vero
21	DENV3	Inap	179.8	Mature	Vero
21	DENV3	Inap	548.6	Partially Mature	Vero DC-SIGN
21	DENV3	Inap	42.66	Mature	Vero DC-SIGN
22	DENV3	Inap	599	Partially Mature	Vero
22	DENV3	Inap	352.8	Mature	Vero
22	DENV3	Inap	663.1	Partially Mature	Vero DC-SIGN
22	DENV3	Inap	170.9	Mature	Vero DC-SIGN
23	DENV3	Inap	130.5	Partially Mature	Vero
23	DENV3	Inap	216.2	Mature	Vero
23	DENV3	Inap	643.9	Partially Mature	Vero DC-SIGN
23	DENV3	Inap	112.6	Mature	Vero DC-SIGN
24	DENV1	Inap	33.7	Partially Mature	Vero
24	DENV1	Inap	30.7	Mature	Vero
24	DENV1	Inap	15.92	Partially Mature	Vero DC-SIGN
24	DENV1	Inap	10	Mature	Vero DC-SIGN
25	DENV1	Sympto	42.55	Partially Mature	Vero
25	DENV1	Sympto	25.4	Mature	Vero
25	DENV1	Sympto	10	Partially Mature	Vero DC-SIGN
25	DENV1	Sympto	10	Mature	Vero DC-SIGN
26	DENV3	Inap	27.76	Partially Mature	Vero
26	DENV3	Inap	10	Mature	Vero
26	DENV3	Inap	10	Partially Mature	Vero DC-SIGN
26	DENV3	Inap	11.89	Mature	Vero DC-SIGN
27	DENV1	Sympto	275.5	Partially Mature	Vero
27	DENV1	Sympto	217.49	Mature	Vero
27	DENV1	Sympto	205.8	Partially Mature	Vero DC-SIGN
27	DENV1	Sympto	179.9	Mature	Vero DC-SIGN
28	DENV3	Inap	254.3	Partially Mature	Vero
28	DENV3	Inap	373.7	Mature	Vero
28	DENV3	Inap	724	Partially Mature	Vero DC-SIGN
28	DENV3	Inap	259.6	Mature	Vero DC-SIGN
29	DENV3	Inap	337.5	Partially Mature	Vero
29	DENV3	Inap	294.2	Mature	Vero
29	DENV3	Inap	824.6	Partially Mature	Vero DC-SIGN
29	DENV3	Inap	473.4	Mature	Vero DC-SIGN
30	DENV3	Inap	69.07	Partially Mature	Vero
30	DENV3	Inap	49.7	Mature	Vero
30	DENV3	Inap	202.9	Partially Mature	Vero DC-SIGN
30	DENV3	Inap	12.91	Mature	Vero DC-SIGN
31	DENV2	Sympto	374	Partially Mature	Vero
31	DENV2	Sympto	127	Mature	Vero
31	DENV2	Sympto	210.3	Partially Mature	Vero DC-SIGN
31	DENV2	Sympto	77.95	Mature	Vero DC-SIGN
32	DENV1	Inap	544.2	Partially Mature	Vero
32	DENV1	Inap	527.3	Mature	Vero
32	DENV1	Inap	552.1	Partially Mature	Vero DC-SIGN
32	DENV1	Inap	289.1	Mature	Vero DC-SIGN
33	DENV3	Inap	36.69	Partially Mature	Vero
33	DENV3	Inap	44.17	Mature	Vero
33	DENV3	Inap	123.4	Partially Mature	Vero DC-SIGN
33	DENV3	Inap	10	Mature	Vero DC-SIGN
34	DENV1	Sympto	185.2	Partially Mature	Vero
34	DENV1	Sympto	108	Mature	Vero
34	DENV1	Sympto	44.96	Partially Mature	Vero DC-SIGN
34	DENV1	Sympto	47	Mature	Vero DC-SIGN
35	DENV2	Sympto	83.65	Partially Mature	Vero
35	DENV2	Sympto	49.24	Mature	Vero
35	DENV2	Sympto	40.71	Partially Mature	Vero DC-SIGN
35	DENV2	Sympto	27.91	Mature	Vero DC-SIGN
36	DENV3	Sympto	29.14	Partially Mature	Vero
36	DENV3	Sympto	21.64	Mature	Vero
36	DENV3	Sympto	10	Partially Mature	Vero DC-SIGN
36	DENV3	Sympto	10	Mature	Vero DC-SIGN
37	DENV1	Inap	407.3	Partially Mature	Vero
37	DENV1	Inap	235.7	Mature	Vero
37	DENV1	Inap	232.5	Partially Mature	Vero DC-SIGN
37	DENV1	Inap	213.1	Mature	Vero DC-SIGN
38	DENV3	Inap	134.4	Partially Mature	Vero
38	DENV3	Inap	10	Mature	Vero
38	DENV3	Inap	338.4	Partially Mature	Vero DC-SIGN
38	DENV3	Inap	19.83	Mature	Vero DC-SIGN
39	DENV1	Inap	376.3	Partially Mature	Vero
39	DENV1	Inap	289.6	Mature	Vero
39	DENV1	Inap	634.7	Partially Mature	Vero DC-SIGN
39	DENV1	Inap	161.8	Mature	Vero DC-SIGN
40	DENV2	Sympto	525	Partially Mature	Vero
40	DENV2	Sympto	408.7	Mature	Vero
40	DENV2	Sympto	700.1	Partially Mature	Vero DC-SIGN
40	DENV2	Sympto	178.4	Mature	Vero DC-SIGN
41	DENV3	Sympto	21.39	Partially Mature	Vero
41	DENV3	Sympto	10	Mature	Vero
41	DENV3	Sympto	10	Partially Mature	Vero DC-SIGN
41	DENV3	Sympto	10	Mature	Vero DC-SIGN
42	DENV3	Inap	525.4	Partially Mature	Vero
42	DENV3	Inap	166.6	Mature	Vero
42	DENV3	Inap	10	Partially Mature	Vero DC-SIGN
42	DENV3	Inap	64.55	Mature	Vero DC-SIGN
43	DENV2	Inap	94.18	Partially Mature	Vero
43	DENV2	Inap	59.09	Mature	Vero
43	DENV2	Inap	38.1	Partially Mature	Vero DC-SIGN
43	DENV2	Inap	16.75	Mature	Vero DC-SIGN
44	DENV3	Sympto	10	Partially Mature	Vero
44	DENV3	Sympto	10	Mature	Vero
44	DENV3	Sympto	16.09	Partially Mature	Vero DC-SIGN
44	DENV3	Sympto	10	Mature	Vero DC-SIGN
45	DENV1	Sympto	249.3	Partially Mature	Vero
45	DENV1	Sympto	44.75	Mature	Vero
45	DENV1	Sympto	28.92	Partially Mature	Vero DC-SIGN
45	DENV1	Sympto	33.07	Mature	Vero DC-SIGN
46	DENV3	Sympto	69.31	Partially Mature	Vero
46	DENV3	Sympto	36.36	Mature	Vero
46	DENV3	Sympto	46.78	Partially Mature	Vero DC-SIGN
46	DENV3	Sympto	19.94	Mature	Vero DC-SIGN
47	DENV2	Sympto	202.2	Partially Mature	Vero
47	DENV2	Sympto	85.19	Mature	Vero
47	DENV2	Sympto	65.14	Partially Mature	Vero DC-SIGN
47	DENV2	Sympto	47.01	Mature	Vero DC-SIGN
48	DENV2	Sympto	917.68	Partially Mature	Vero
48	DENV2	Sympto	461.065	Mature	Vero
48	DENV2	Sympto	917.68	Partially Mature	Vero DC-SIGN
48	DENV2	Sympto	272.2	Mature	Vero DC-SIGN
49	DENV2	Sympto	374.5	Partially Mature	Vero
49	DENV2	Sympto	212.4	Mature	Vero
49	DENV2	Sympto	254.1	Partially Mature	Vero DC-SIGN
49	DENV2	Sympto	148.6	Mature	Vero DC-SIGN
50	DENV3	Sympto	55.27	Partially Mature	Vero
50	DENV3	Sympto	88.09	Mature	Vero
50	DENV3	Sympto	125.5	Partially Mature	Vero DC-SIGN
50	DENV3	Sympto	79.89	Mature	Vero DC-SIGN
51	DENV3	Inap	814.755	Partially Mature	Vero
51	DENV3	Inap	708.33	Mature	Vero
51	DENV3	Inap	317.2	Partially Mature	Vero DC-SIGN
51	DENV3	Inap	155	Mature	Vero DC-SIGN
52	DENV2	Sympto	917.68	Partially Mature	Vero
52	DENV2	Sympto	226.5	Mature	Vero
52	DENV2	Sympto	285.1	Partially Mature	Vero DC-SIGN
52	DENV2	Sympto	107.1	Mature	Vero DC-SIGN
53	DENV3	Sympto	878.585	Partially Mature	Vero
53	DENV3	Sympto	719.32	Mature	Vero
53	DENV3	Sympto	878.585	Partially Mature	Vero DC-SIGN
53	DENV3	Sympto	242.6	Mature	Vero DC-SIGN
54	DENV2	Sympto	917.68	Partially Mature	Vero
54	DENV2	Sympto	461.065	Mature	Vero
54	DENV2	Sympto	703.8	Partially Mature	Vero DC-SIGN
54	DENV2	Sympto	448.4	Mature	Vero DC-SIGN
55	DENV1	Inap	199.8	Partially Mature	Vero
55	DENV1	Inap	89.94	Mature	Vero
55	DENV1	Inap	78.25	Partially Mature	Vero DC-SIGN
55	DENV1	Inap	55.39	Mature	Vero DC-SIGN
56	DENV3	Sympto	83.65	Partially Mature	Vero
56	DENV3	Sympto	89.72	Mature	Vero
56	DENV3	Sympto	163.6	Partially Mature	Vero DC-SIGN
56	DENV3	Sympto	34.7	Mature	Vero DC-SIGN
57	DENV3	Sympto	134.1	Partially Mature	Vero
57	DENV3	Sympto	111.8	Mature	Vero
57	DENV3	Sympto	73.66	Partially Mature	Vero DC-SIGN
57	DENV3	Sympto	13.85	Mature	Vero DC-SIGN
58	DENV3	Sympto	267.8	Partially Mature	Vero
58	DENV3	Sympto	719.32	Mature	Vero
58	DENV3	Sympto	117.6	Partially Mature	Vero DC-SIGN
58	DENV3	Sympto	42.81	Mature	Vero DC-SIGN
59	DENV3	Inap	806.7	Partially Mature	Vero
59	DENV3	Inap	708.33	Mature	Vero
59	DENV3	Inap	10.98	Partially Mature	Vero DC-SIGN
59	DENV3	Inap	708.33	Mature	Vero DC-SIGN
60	DENV1	Inap	68.85	Partially Mature	Vero
60	DENV1	Inap	42.48	Mature	Vero
60	DENV1	Inap	88.21	Partially Mature	Vero DC-SIGN
60	DENV1	Inap	21.64	Mature	Vero DC-SIGN
61	DENV2	Sympto	371.8	Partially Mature	Vero
61	DENV2	Sympto	187.7	Mature	Vero
61	DENV2	Sympto	315.5	Partially Mature	Vero DC-SIGN
61	DENV2	Sympto	71.32	Mature	Vero DC-SIGN
62	DENV3	Sympto	878.585	Partially Mature	Vero
62	DENV3	Sympto	719.32	Mature	Vero
62	DENV3	Sympto	878.585	Partially Mature	Vero DC-SIGN
62	DENV3	Sympto	719.32	Mature	Vero DC-SIGN
63	DENV3	Sympto	22.2	Partially Mature	Vero
63	DENV3	Sympto	26.6	Mature	Vero
63	DENV3	Sympto	19.1	Partially Mature	Vero DC-SIGN
63	DENV3	Sympto	10	Mature	Vero DC-SIGN
64	DENV3	Sympto	878.585	Partially Mature	Vero
64	DENV3	Sympto	719.32	Mature	Vero
64	DENV3	Sympto	878.585	Partially Mature	Vero DC-SIGN
64	DENV3	Sympto	141.2	Mature	Vero DC-SIGN
65	DENV2	Inap	45.18	Partially Mature	Vero
65	DENV2	Inap	33.97	Mature	Vero
65	DENV2	Inap	37.93	Partially Mature	Vero DC-SIGN
65	DENV2	Inap	20.9	Mature	Vero DC-SIGN
66	DENV1	Inap	240.8	Partially Mature	Vero
66	DENV1	Inap	217.6	Mature	Vero
66	DENV1	Inap	204	Partially Mature	Vero DC-SIGN
66	DENV1	Inap	45.15	Mature	Vero DC-SIGN
67	DENV2	Inap	1552	Partially Mature	Vero
67	DENV2	Inap	1115.25	Mature	Vero
67	DENV2	Inap	1139.75	Partially Mature	Vero DC-SIGN
67	DENV2	Inap	616	Mature	Vero DC-SIGN
68	DENV1	Sympto	44.59	Partially Mature	Vero
68	DENV1	Sympto	62.03	Mature	Vero
68	DENV1	Sympto	31.66	Partially Mature	Vero DC-SIGN
68	DENV1	Sympto	29.03	Mature	Vero DC-SIGN
69	DENV2	Inap	785.1	Partially Mature	Vero
69	DENV2	Inap	612.5	Mature	Vero
69	DENV2	Inap	424.1	Partially Mature	Vero DC-SIGN
69	DENV2	Inap	136.8	Mature	Vero DC-SIGN
70	DENV2	Inap	11.23	Partially Mature	Vero
70	DENV2	Inap	10	Mature	Vero
70	DENV2	Inap	14.35	Partially Mature	Vero DC-SIGN
70	DENV2	Inap	10	Mature	Vero DC-SIGN
71	DENV3	Inap	519.5	Partially Mature	Vero
71	DENV3	Inap	338.2	Mature	Vero
71	DENV3	Inap	10	Partially Mature	Vero DC-SIGN
71	DENV3	Inap	156.2	Mature	Vero DC-SIGN
72	DENV2	Sympto	917.68	Partially Mature	Vero
72	DENV2	Sympto	461.065	Mature	Vero
72	DENV2	Sympto	510.1	Partially Mature	Vero DC-SIGN
72	DENV2	Sympto	463.3	Mature	Vero DC-SIGN
73	DENV2	Sympto	73.42	Partially Mature	Vero
73	DENV2	Sympto	102.7	Mature	Vero
73	DENV2	Sympto	62.01	Partially Mature	Vero DC-SIGN
73	DENV2	Sympto	33.44	Mature	Vero DC-SIGN
74	DENV3	Sympto	66	Partially Mature	Vero
74	DENV3	Sympto	59.23	Mature	Vero
74	DENV3	Sympto	37.09	Partially Mature	Vero DC-SIGN
74	DENV3	Sympto	16.8	Mature	Vero DC-SIGN
75	DENV1	Inap	207.1	Partially Mature	Vero
75	DENV1	Inap	306.1	Mature	Vero
75	DENV1	Inap	82.93	Partially Mature	Vero DC-SIGN
75	DENV1	Inap	44.97	Mature	Vero DC-SIGN
76	DENV2	Inap	10	Partially Mature	Vero
76	DENV2	Inap	23.15	Mature	Vero
76	DENV2	Inap	10	Partially Mature	Vero DC-SIGN
76	DENV2	Inap	10	Mature	Vero DC-SIGN
77	DENV3	Sympto	28.91	Partially Mature	Vero
77	DENV3	Sympto	10	Mature	Vero
77	DENV3	Sympto	10	Partially Mature	Vero DC-SIGN
77	DENV3	Sympto	10	Mature	Vero DC-SIGN
78	DENV2	Sympto	136.1	Partially Mature	Vero
78	DENV2	Sympto	217.1	Mature	Vero
78	DENV2	Sympto	111.2	Partially Mature	Vero DC-SIGN
78	DENV2	Sympto	21.1	Mature	Vero DC-SIGN
79	DENV2	Inap	218.2	Partially Mature	Vero
79	DENV2	Inap	322.8	Mature	Vero
79	DENV2	Inap	474.3	Partially Mature	Vero DC-SIGN
79	DENV2	Inap	56.86	Mature	Vero DC-SIGN
80	DENV2	Sympto	506.4	Partially Mature	Vero
80	DENV2	Sympto	284.5	Mature	Vero
80	DENV2	Sympto	177.7	Partially Mature	Vero DC-SIGN
80	DENV2	Sympto	42.67	Mature	Vero DC-SIGN
81	DENV2	Sympto	105.5	Partially Mature	Vero
81	DENV2	Sympto	129.6	Mature	Vero
81	DENV2	Sympto	89.34	Partially Mature	Vero DC-SIGN
81	DENV2	Sympto	13.7	Mature	Vero DC-SIGN
82	DENV3	Inap	294.9	Partially Mature	Vero
82	DENV3	Inap	85.53	Mature	Vero
82	DENV3	Inap	88.52	Partially Mature	Vero DC-SIGN
82	DENV3	Inap	17.62	Mature	Vero DC-SIGN
83	DENV2	Sympto	20.26	Partially Mature	Vero
83	DENV2	Sympto	32	Mature	Vero
83	DENV2	Sympto	10.44	Partially Mature	Vero DC-SIGN
83	DENV2	Sympto	10	Mature	Vero DC-SIGN
84	DENV2	Sympto	36.02	Partially Mature	Vero
84	DENV2	Sympto	32.61	Mature	Vero
84	DENV2	Sympto	32.24	Partially Mature	Vero DC-SIGN
84	DENV2	Sympto	10	Mature	Vero DC-SIGN
85	DENV2	Sympto	40.35	Partially Mature	Vero
85	DENV2	Sympto	16.28	Mature	Vero
85	DENV2	Sympto	10	Partially Mature	Vero DC-SIGN
85	DENV2	Sympto	10	Mature	Vero DC-SIGN
86	DENV2	Sympto	161.6	Partially Mature	Vero
86	DENV2	Sympto	133	Mature	Vero
86	DENV2	Sympto	66.81	Partially Mature	Vero DC-SIGN
86	DENV2	Sympto	36.27	Mature	Vero DC-SIGN
87	DENV1	Inap	447.7	Partially Mature	Vero
87	DENV1	Inap	561.305	Mature	Vero
87	DENV1	Inap	290.7	Partially Mature	Vero DC-SIGN
87	DENV1	Inap	287.3	Mature	Vero DC-SIGN
88	DENV3	Sympto	67.15	Partially Mature	Vero
88	DENV3	Sympto	94.98	Mature	Vero
88	DENV3	Sympto	190.8	Partially Mature	Vero DC-SIGN
88	DENV3	Sympto	10	Mature	Vero DC-SIGN
89	DENV2	Sympto	77.98	Partially Mature	Vero
89	DENV2	Sympto	10	Mature	Vero
89	DENV2	Sympto	12.02	Partially Mature	Vero DC-SIGN
89	DENV2	Sympto	10	Mature	Vero DC-SIGN
90	DENV2	Sympto	22.39	Partially Mature	Vero
90	DENV2	Sympto	10	Mature	Vero
90	DENV2	Sympto	16.25	Partially Mature	Vero DC-SIGN
90	DENV2	Sympto	10	Mature	Vero DC-SIGN
91	DENV2	Sympto	26.88	Partially Mature	Vero
91	DENV2	Sympto	33.27	Mature	Vero
91	DENV2	Sympto	18.51	Partially Mature	Vero DC-SIGN
91	DENV2	Sympto	16.74	Mature	Vero DC-SIGN
92	DENV2	Inap	812.4	Partially Mature	Vero
92	DENV2	Inap	700.9	Mature	Vero
92	DENV2	Inap	210.3	Partially Mature	Vero DC-SIGN
92	DENV2	Inap	104	Mature	Vero DC-SIGN
93	DENV1	Sympto	64.81	Partially Mature	Vero
93	DENV1	Sympto	49.4	Mature	Vero
93	DENV1	Sympto	35.29	Partially Mature	Vero DC-SIGN
93	DENV1	Sympto	22.98	Mature	Vero DC-SIGN
94	DENV3	Sympto	202.3	Partially Mature	Vero
94	DENV3	Sympto	106.9	Mature	Vero
94	DENV3	Sympto	192.4	Partially Mature	Vero DC-SIGN
94	DENV3	Sympto	17.06	Mature	Vero DC-SIGN
95	DENV2	Sympto	99.45	Partially Mature	Vero
95	DENV2	Sympto	109.6	Mature	Vero
95	DENV2	Sympto	39.73	Partially Mature	Vero DC-SIGN
95	DENV2	Sympto	13.42	Mature	Vero DC-SIGN
96	DENV2	Sympto	533.1	Partially Mature	Vero
96	DENV2	Sympto	219.3	Mature	Vero
96	DENV2	Sympto	114.2	Partially Mature	Vero DC-SIGN
96	DENV2	Sympto	70.13	Mature	Vero DC-SIGN
97	DENV2	Inap	405.8	Partially Mature	Vero
97	DENV2	Inap	353.2	Mature	Vero
97	DENV2	Inap	298	Partially Mature	Vero DC-SIGN
97	DENV2	Inap	124.7	Mature	Vero DC-SIGN
98	DENV2	Inap	643.2	Partially Mature	Vero
98	DENV2	Inap	1115.25	Mature	Vero
98	DENV2	Inap	237	Partially Mature	Vero DC-SIGN
98	DENV2	Inap	203.9	Mature	Vero DC-SIGN
99	DENV3	Sympto	32.82	Partially Mature	Vero
99	DENV3	Sympto	23.83	Mature	Vero
99	DENV3	Sympto	16.95	Partially Mature	Vero DC-SIGN
99	DENV3	Sympto	10	Mature	Vero DC-SIGN
100	DENV1	Sympto	234.2	Partially Mature	Vero
100	DENV1	Sympto	196.2	Mature	Vero
100	DENV1	Sympto	221.5	Partially Mature	Vero DC-SIGN
100	DENV1	Sympto	134.9	Mature	Vero DC-SIGN
101	DENV2	Sympto	378.1	Partially Mature	Vero
101	DENV2	Sympto	326.5	Mature	Vero
101	DENV2	Sympto	274.3	Partially Mature	Vero DC-SIGN
101	DENV2	Sympto	74.65	Mature	Vero DC-SIGN
102	DENV2	Inap	10	Partially Mature	Vero
102	DENV2	Inap	10	Mature	Vero
102	DENV2	Inap	19.03	Partially Mature	Vero DC-SIGN
102	DENV2	Inap	10	Mature	Vero DC-SIGN
103	DENV2	Inap	540.4	Partially Mature	Vero
103	DENV2	Inap	892.8	Mature	Vero
103	DENV2	Inap	491.5	Partially Mature	Vero DC-SIGN
103	DENV2	Inap	252.6	Mature	Vero DC-SIGN
104	DENV2	Sympto	583.2	Partially Mature	Vero
104	DENV2	Sympto	409.4	Mature	Vero
104	DENV2	Sympto	278.9	Partially Mature	Vero DC-SIGN
104	DENV2	Sympto	89.62	Mature	Vero DC-SIGN
105	DENV2	Sympto	100.8	Partially Mature	Vero
105	DENV2	Sympto	20.97	Mature	Vero
105	DENV2	Sympto	194.7	Partially Mature	Vero DC-SIGN
105	DENV2	Sympto	20.48	Mature	Vero DC-SIGN
106	DENV2	Inap	67.6	Partially Mature	Vero
106	DENV2	Inap	26.8	Mature	Vero
106	DENV2	Inap	40.11	Partially Mature	Vero DC-SIGN
106	DENV2	Inap	16.22	Mature	Vero DC-SIGN
107	DENV2	Inap	287.7	Partially Mature	Vero
107	DENV2	Inap	521.9	Mature	Vero
107	DENV2	Inap	200.7	Partially Mature	Vero DC-SIGN
107	DENV2	Inap	75.11	Mature	Vero DC-SIGN
108	DENV2	Inap	1202	Partially Mature	Vero
108	DENV2	Inap	817.7	Mature	Vero
108	DENV2	Inap	1071	Partially Mature	Vero DC-SIGN
108	DENV2	Inap	355	Mature	Vero DC-SIGN
109	DENV2	Inap	198.5	Partially Mature	Vero
109	DENV2	Inap	287.4	Mature	Vero
109	DENV2	Inap	145.9	Partially Mature	Vero DC-SIGN
109	DENV2	Inap	41.78	Mature	Vero DC-SIGN
110	DENV2	Inap	1019	Partially Mature	Vero
110	DENV2	Inap	697.2	Mature	Vero
110	DENV2	Inap	565	Partially Mature	Vero DC-SIGN
110	DENV2	Inap	180.6	Mature	Vero DC-SIGN
111	DENV2	Sympto	844.2	Partially Mature	Vero
111	DENV2	Sympto	435.4	Mature	Vero
111	DENV2	Sympto	833.5	Partially Mature	Vero DC-SIGN
111	DENV2	Sympto	207.1	Mature	Vero DC-SIGN
112	DENV2	Sympto	192.6	Partially Mature	Vero
112	DENV2	Sympto	199.4	Mature	Vero
112	DENV2	Sympto	579	Partially Mature	Vero DC-SIGN
112	DENV2	Sympto	56.85	Mature	Vero DC-SIGN
113	DENV2	Inap	1061	Partially Mature	Vero
113	DENV2	Inap	322.9	Mature	Vero
113	DENV2	Inap	725.3	Partially Mature	Vero DC-SIGN
113	DENV2	Inap	342.2	Mature	Vero DC-SIGN
114	DENV2	Inap	52.5	Partially Mature	Vero
114	DENV2	Inap	64.82	Mature	Vero
114	DENV2	Inap	52.91	Partially Mature	Vero DC-SIGN
114	DENV2	Inap	33.33	Mature	Vero DC-SIGN
115	DENV2	Inap	134	Partially Mature	Vero
115	DENV2	Inap	186.2	Mature	Vero
115	DENV2	Inap	565.5	Partially Mature	Vero DC-SIGN
115	DENV2	Inap	151	Mature	Vero DC-SIGN
116	DENV2	Inap	1046	Partially Mature	Vero
116	DENV2	Inap	543.9	Mature	Vero
116	DENV2	Inap	1119	Partially Mature	Vero DC-SIGN
116	DENV2	Inap	1115.25	Mature	Vero DC-SIGN
117	DENV2	Inap	349.9	Partially Mature	Vero
117	DENV2	Inap	490.6	Mature	Vero
117	DENV2	Inap	354.4	Partially Mature	Vero DC-SIGN
117	DENV2	Inap	124.5	Mature	Vero DC-SIGN
118	DENV2	Sympto	157.5	Partially Mature	Vero
118	DENV2	Sympto	197.8	Mature	Vero
118	DENV2	Sympto	175.3	Partially Mature	Vero DC-SIGN
118	DENV2	Sympto	59.51	Mature	Vero DC-SIGN
119	DENV2	Inap	581.9	Partially Mature	Vero
119	DENV2	Inap	448.1	Mature	Vero
119	DENV2	Inap	409.5	Partially Mature	Vero DC-SIGN
119	DENV2	Inap	288.6	Mature	Vero DC-SIGN
120	DENV2	Inap	719.6	Partially Mature	Vero
120	DENV2	Inap	302.5	Mature	Vero
120	DENV2	Inap	353.5	Partially Mature	Vero DC-SIGN
120	DENV2	Inap	151.6	Mature	Vero DC-SIGN
121	DENV2	Inap	373.3	Partially Mature	Vero
121	DENV2	Inap	92.09	Mature	Vero
121	DENV2	Inap	59.12	Partially Mature	Vero DC-SIGN
121	DENV2	Inap	26.99	Mature	Vero DC-SIGN
122	DENV2	Inap	750.9	Partially Mature	Vero
122	DENV2	Inap	816.2	Mature	Vero
122	DENV2	Inap	696.6	Partially Mature	Vero DC-SIGN
122	DENV2	Inap	646.7	Mature	Vero DC-SIGN
123	DENV2	Sympto	15.42	Partially Mature	Vero
123	DENV2	Sympto	10	Mature	Vero
123	DENV2	Sympto	10	Partially Mature	Vero DC-SIGN
123	DENV2	Sympto	10	Mature	Vero DC-SIGN
124	DENV2	Inap	818.1	Partially Mature	Vero
124	DENV2	Inap	909.1	Mature	Vero
124	DENV2	Inap	874	Partially Mature	Vero DC-SIGN
124	DENV2	Inap	546.5	Mature	Vero DC-SIGN
125	DENV2	Inap	748.7	Partially Mature	Vero
125	DENV2	Inap	1035	Mature	Vero
125	DENV2	Inap	903.6	Partially Mature	Vero DC-SIGN
125	DENV2	Inap	461.9	Mature	Vero DC-SIGN

## Sheet: Fig5B
Participant ID	Response	Incoming Serotype	Group	EC50	NEUT.Maturation	NEUT.Cell
5	post 2°	DENV2	Sympto	287.8	Partially Mature	Vero
5	post 2°	DENV2	Sympto	374.7	Mature	Vero
5	post 2°	DENV2	Sympto	204.2	Partially Mature	Vero DC-SIGN
5	post 2°	DENV2	Sympto	71.47	Mature	Vero DC-SIGN
13	post 2°	DENV2	Sympto	134.2	Partially Mature	Vero
13	post 2°	DENV2	Sympto	58.26	Mature	Vero
13	post 2°	DENV2	Sympto	55.44	Partially Mature	Vero DC-SIGN
13	post 2°	DENV2	Sympto	15.5	Mature	Vero DC-SIGN
31	post 2°	DENV2	Sympto	374	Partially Mature	Vero
31	post 2°	DENV2	Sympto	127	Mature	Vero
31	post 2°	DENV2	Sympto	210.3	Partially Mature	Vero DC-SIGN
31	post 2°	DENV2	Sympto	77.95	Mature	Vero DC-SIGN
35	post 2°	DENV2	Sympto	83.65	Partially Mature	Vero
35	post 2°	DENV2	Sympto	49.24	Mature	Vero
35	post 2°	DENV2	Sympto	40.71	Partially Mature	Vero DC-SIGN
35	post 2°	DENV2	Sympto	27.91	Mature	Vero DC-SIGN
40	post 2°	DENV2	Sympto	525	Partially Mature	Vero
40	post 2°	DENV2	Sympto	408.7	Mature	Vero
40	post 2°	DENV2	Sympto	700.1	Partially Mature	Vero DC-SIGN
40	post 2°	DENV2	Sympto	178.4	Mature	Vero DC-SIGN
43	post 2°	DENV2	Inap	94.18	Partially Mature	Vero
43	post 2°	DENV2	Inap	59.09	Mature	Vero
43	post 2°	DENV2	Inap	38.1	Partially Mature	Vero DC-SIGN
43	post 2°	DENV2	Inap	16.75	Mature	Vero DC-SIGN
47	post 2°	DENV2	Sympto	202.2	Partially Mature	Vero
47	post 2°	DENV2	Sympto	85.19	Mature	Vero
47	post 2°	DENV2	Sympto	65.14	Partially Mature	Vero DC-SIGN
47	post 2°	DENV2	Sympto	47.01	Mature	Vero DC-SIGN
48	post 2°	DENV2	Sympto	917.68	Partially Mature	Vero
48	post 2°	DENV2	Sympto	461.065	Mature	Vero
48	post 2°	DENV2	Sympto	917.68	Partially Mature	Vero DC-SIGN
48	post 2°	DENV2	Sympto	272.2	Mature	Vero DC-SIGN
49	post 2°	DENV2	Sympto	374.5	Partially Mature	Vero
49	post 2°	DENV2	Sympto	212.4	Mature	Vero
49	post 2°	DENV2	Sympto	254.1	Partially Mature	Vero DC-SIGN
49	post 2°	DENV2	Sympto	148.6	Mature	Vero DC-SIGN
52	post 2°	DENV2	Sympto	917.68	Partially Mature	Vero
52	post 2°	DENV2	Sympto	226.5	Mature	Vero
52	post 2°	DENV2	Sympto	285.1	Partially Mature	Vero DC-SIGN
52	post 2°	DENV2	Sympto	107.1	Mature	Vero DC-SIGN
54	post 2°	DENV2	Sympto	917.68	Partially Mature	Vero
54	post 2°	DENV2	Sympto	461.065	Mature	Vero
54	post 2°	DENV2	Sympto	703.8	Partially Mature	Vero DC-SIGN
54	post 2°	DENV2	Sympto	448.4	Mature	Vero DC-SIGN
61	post 2°	DENV2	Sympto	371.8	Partially Mature	Vero
61	post 2°	DENV2	Sympto	187.7	Mature	Vero
61	post 2°	DENV2	Sympto	315.5	Partially Mature	Vero DC-SIGN
61	post 2°	DENV2	Sympto	71.32	Mature	Vero DC-SIGN
65	post 2°	DENV2	Inap	45.18	Partially Mature	Vero
65	post 2°	DENV2	Inap	33.97	Mature	Vero
65	post 2°	DENV2	Inap	37.93	Partially Mature	Vero DC-SIGN
65	post 2°	DENV2	Inap	20.9	Mature	Vero DC-SIGN
67	post 2°	DENV2	Inap	1552	Partially Mature	Vero
67	post 2°	DENV2	Inap	1115.25	Mature	Vero
67	post 2°	DENV2	Inap	1139.75	Partially Mature	Vero DC-SIGN
67	post 2°	DENV2	Inap	616	Mature	Vero DC-SIGN
69	post 1°	DENV2	Inap	785.1	Partially Mature	Vero
69	post 1°	DENV2	Inap	612.5	Mature	Vero
69	post 1°	DENV2	Inap	424.1	Partially Mature	Vero DC-SIGN
69	post 1°	DENV2	Inap	136.8	Mature	Vero DC-SIGN
70	post 2°	DENV2	Inap	11.23	Partially Mature	Vero
70	post 2°	DENV2	Inap	10	Mature	Vero
70	post 2°	DENV2	Inap	14.35	Partially Mature	Vero DC-SIGN
70	post 2°	DENV2	Inap	10	Mature	Vero DC-SIGN
72	post 2°	DENV2	Sympto	917.68	Partially Mature	Vero
72	post 2°	DENV2	Sympto	461.065	Mature	Vero
72	post 2°	DENV2	Sympto	510.1	Partially Mature	Vero DC-SIGN
72	post 2°	DENV2	Sympto	463.3	Mature	Vero DC-SIGN
73	post 2°	DENV2	Sympto	73.42	Partially Mature	Vero
73	post 2°	DENV2	Sympto	102.7	Mature	Vero
73	post 2°	DENV2	Sympto	62.01	Partially Mature	Vero DC-SIGN
73	post 2°	DENV2	Sympto	33.44	Mature	Vero DC-SIGN
76	post 1°	DENV2	Inap	10	Partially Mature	Vero
76	post 1°	DENV2	Inap	23.15	Mature	Vero
76	post 1°	DENV2	Inap	10	Partially Mature	Vero DC-SIGN
76	post 1°	DENV2	Inap	10	Mature	Vero DC-SIGN
78	post 1°	DENV2	Sympto	136.1	Partially Mature	Vero
78	post 1°	DENV2	Sympto	217.1	Mature	Vero
78	post 1°	DENV2	Sympto	111.2	Partially Mature	Vero DC-SIGN
78	post 1°	DENV2	Sympto	21.1	Mature	Vero DC-SIGN
79	post 1°	DENV2	Inap	218.2	Partially Mature	Vero
79	post 1°	DENV2	Inap	322.8	Mature	Vero
79	post 1°	DENV2	Inap	474.3	Partially Mature	Vero DC-SIGN
79	post 1°	DENV2	Inap	56.86	Mature	Vero DC-SIGN
80	post 1°	DENV2	Sympto	506.4	Partially Mature	Vero
80	post 1°	DENV2	Sympto	284.5	Mature	Vero
80	post 1°	DENV2	Sympto	177.7	Partially Mature	Vero DC-SIGN
80	post 1°	DENV2	Sympto	42.67	Mature	Vero DC-SIGN
81	post 1°	DENV2	Sympto	105.5	Partially Mature	Vero
81	post 1°	DENV2	Sympto	129.6	Mature	Vero
81	post 1°	DENV2	Sympto	89.34	Partially Mature	Vero DC-SIGN
81	post 1°	DENV2	Sympto	13.7	Mature	Vero DC-SIGN
83	post 1°	DENV2	Sympto	20.26	Partially Mature	Vero
83	post 1°	DENV2	Sympto	32	Mature	Vero
83	post 1°	DENV2	Sympto	10.44	Partially Mature	Vero DC-SIGN
83	post 1°	DENV2	Sympto	10	Mature	Vero DC-SIGN
84	post 1°	DENV2	Sympto	36.02	Partially Mature	Vero
84	post 1°	DENV2	Sympto	32.61	Mature	Vero
84	post 1°	DENV2	Sympto	32.24	Partially Mature	Vero DC-SIGN
84	post 1°	DENV2	Sympto	10	Mature	Vero DC-SIGN
85	post 1°	DENV2	Sympto	40.35	Partially Mature	Vero
85	post 1°	DENV2	Sympto	16.28	Mature	Vero
85	post 1°	DENV2	Sympto	10	Partially Mature	Vero DC-SIGN
85	post 1°	DENV2	Sympto	10	Mature	Vero DC-SIGN
86	post 1°	DENV2	Sympto	161.6	Partially Mature	Vero
86	post 1°	DENV2	Sympto	133	Mature	Vero
86	post 1°	DENV2	Sympto	66.81	Partially Mature	Vero DC-SIGN
86	post 1°	DENV2	Sympto	36.27	Mature	Vero DC-SIGN
89	post 1°	DENV2	Sympto	77.98	Partially Mature	Vero
89	post 1°	DENV2	Sympto	10	Mature	Vero
89	post 1°	DENV2	Sympto	12.02	Partially Mature	Vero DC-SIGN
89	post 1°	DENV2	Sympto	10	Mature	Vero DC-SIGN
90	post 2°	DENV2	Sympto	22.39	Partially Mature	Vero
90	post 2°	DENV2	Sympto	10	Mature	Vero
90	post 2°	DENV2	Sympto	16.25	Partially Mature	Vero DC-SIGN
90	post 2°	DENV2	Sympto	10	Mature	Vero DC-SIGN
91	post 1°	DENV2	Sympto	26.88	Partially Mature	Vero
91	post 1°	DENV2	Sympto	33.27	Mature	Vero
91	post 1°	DENV2	Sympto	18.51	Partially Mature	Vero DC-SIGN
91	post 1°	DENV2	Sympto	16.74	Mature	Vero DC-SIGN
92	post 1°	DENV2	Inap	812.4	Partially Mature	Vero
92	post 1°	DENV2	Inap	700.9	Mature	Vero
92	post 1°	DENV2	Inap	210.3	Partially Mature	Vero DC-SIGN
92	post 1°	DENV2	Inap	104	Mature	Vero DC-SIGN
95	post 1°	DENV2	Sympto	99.45	Partially Mature	Vero
95	post 1°	DENV2	Sympto	109.6	Mature	Vero
95	post 1°	DENV2	Sympto	39.73	Partially Mature	Vero DC-SIGN
95	post 1°	DENV2	Sympto	13.42	Mature	Vero DC-SIGN
96	post 1°	DENV2	Sympto	533.1	Partially Mature	Vero
96	post 1°	DENV2	Sympto	219.3	Mature	Vero
96	post 1°	DENV2	Sympto	114.2	Partially Mature	Vero DC-SIGN
96	post 1°	DENV2	Sympto	70.13	Mature	Vero DC-SIGN
97	post 2°	DENV2	Inap	405.8	Partially Mature	Vero
97	post 2°	DENV2	Inap	353.2	Mature	Vero
97	post 2°	DENV2	Inap	298	Partially Mature	Vero DC-SIGN
97	post 2°	DENV2	Inap	124.7	Mature	Vero DC-SIGN
98	post 1°	DENV2	Inap	643.2	Partially Mature	Vero
98	post 1°	DENV2	Inap	1115.25	Mature	Vero
98	post 1°	DENV2	Inap	237	Partially Mature	Vero DC-SIGN
98	post 1°	DENV2	Inap	203.9	Mature	Vero DC-SIGN
101	post 1°	DENV2	Sympto	378.1	Partially Mature	Vero
101	post 1°	DENV2	Sympto	326.5	Mature	Vero
101	post 1°	DENV2	Sympto	274.3	Partially Mature	Vero DC-SIGN
101	post 1°	DENV2	Sympto	74.65	Mature	Vero DC-SIGN
102	post 1°	DENV2	Inap	10	Partially Mature	Vero
102	post 1°	DENV2	Inap	10	Mature	Vero
102	post 1°	DENV2	Inap	19.03	Partially Mature	Vero DC-SIGN
102	post 1°	DENV2	Inap	10	Mature	Vero DC-SIGN
103	post 2°	DENV2	Inap	540.4	Partially Mature	Vero
103	post 2°	DENV2	Inap	892.8	Mature	Vero
103	post 2°	DENV2	Inap	491.5	Partially Mature	Vero DC-SIGN
103	post 2°	DENV2	Inap	252.6	Mature	Vero DC-SIGN
104	post 1°	DENV2	Sympto	583.2	Partially Mature	Vero
104	post 1°	DENV2	Sympto	409.4	Mature	Vero
104	post 1°	DENV2	Sympto	278.9	Partially Mature	Vero DC-SIGN
104	post 1°	DENV2	Sympto	89.62	Mature	Vero DC-SIGN
105	post 1°	DENV2	Sympto	100.8	Partially Mature	Vero
105	post 1°	DENV2	Sympto	20.97	Mature	Vero
105	post 1°	DENV2	Sympto	194.7	Partially Mature	Vero DC-SIGN
105	post 1°	DENV2	Sympto	20.48	Mature	Vero DC-SIGN
106	post 1°	DENV2	Inap	67.6	Partially Mature	Vero
106	post 1°	DENV2	Inap	26.8	Mature	Vero
106	post 1°	DENV2	Inap	40.11	Partially Mature	Vero DC-SIGN
106	post 1°	DENV2	Inap	16.22	Mature	Vero DC-SIGN
107	post 1°	DENV2	Inap	287.7	Partially Mature	Vero
107	post 1°	DENV2	Inap	521.9	Mature	Vero
107	post 1°	DENV2	Inap	200.7	Partially Mature	Vero DC-SIGN
107	post 1°	DENV2	Inap	75.11	Mature	Vero DC-SIGN
108	post 1°	DENV2	Inap	1202	Partially Mature	Vero
108	post 1°	DENV2	Inap	817.7	Mature	Vero
108	post 1°	DENV2	Inap	1071	Partially Mature	Vero DC-SIGN
108	post 1°	DENV2	Inap	355	Mature	Vero DC-SIGN
109	post 1°	DENV2	Inap	198.5	Partially Mature	Vero
109	post 1°	DENV2	Inap	287.4	Mature	Vero
109	post 1°	DENV2	Inap	145.9	Partially Mature	Vero DC-SIGN
109	post 1°	DENV2	Inap	41.78	Mature	Vero DC-SIGN
110	post 1°	DENV2	Inap	1019	Partially Mature	Vero
110	post 1°	DENV2	Inap	697.2	Mature	Vero
110	post 1°	DENV2	Inap	565	Partially Mature	Vero DC-SIGN
110	post 1°	DENV2	Inap	180.6	Mature	Vero DC-SIGN
111	post 2°	DENV2	Sympto	844.2	Partially Mature	Vero
111	post 2°	DENV2	Sympto	435.4	Mature	Vero
111	post 2°	DENV2	Sympto	833.5	Partially Mature	Vero DC-SIGN
111	post 2°	DENV2	Sympto	207.1	Mature	Vero DC-SIGN
112	post 1°	DENV2	Sympto	192.6	Partially Mature	Vero
112	post 1°	DENV2	Sympto	199.4	Mature	Vero
112	post 1°	DENV2	Sympto	579	Partially Mature	Vero DC-SIGN
112	post 1°	DENV2	Sympto	56.85	Mature	Vero DC-SIGN
113	post 2°	DENV2	Inap	1061	Partially Mature	Vero
113	post 2°	DENV2	Inap	322.9	Mature	Vero
113	post 2°	DENV2	Inap	725.3	Partially Mature	Vero DC-SIGN
113	post 2°	DENV2	Inap	342.2	Mature	Vero DC-SIGN
114	post 1°	DENV2	Inap	52.5	Partially Mature	Vero
114	post 1°	DENV2	Inap	64.82	Mature	Vero
114	post 1°	DENV2	Inap	52.91	Partially Mature	Vero DC-SIGN
114	post 1°	DENV2	Inap	33.33	Mature	Vero DC-SIGN
115	post 1°	DENV2	Inap	134	Partially Mature	Vero
115	post 1°	DENV2	Inap	186.2	Mature	Vero
115	post 1°	DENV2	Inap	565.5	Partially Mature	Vero DC-SIGN
115	post 1°	DENV2	Inap	151	Mature	Vero DC-SIGN
116	post 2°	DENV2	Inap	1046	Partially Mature	Vero
116	post 2°	DENV2	Inap	543.9	Mature	Vero
116	post 2°	DENV2	Inap	1119	Partially Mature	Vero DC-SIGN
116	post 2°	DENV2	Inap	1115.25	Mature	Vero DC-SIGN
117	post 2°	DENV2	Inap	349.9	Partially Mature	Vero
117	post 2°	DENV2	Inap	490.6	Mature	Vero
117	post 2°	DENV2	Inap	354.4	Partially Mature	Vero DC-SIGN
117	post 2°	DENV2	Inap	124.5	Mature	Vero DC-SIGN
118	post 2°	DENV2	Sympto	157.5	Partially Mature	Vero
118	post 2°	DENV2	Sympto	197.8	Mature	Vero
118	post 2°	DENV2	Sympto	175.3	Partially Mature	Vero DC-SIGN
118	post 2°	DENV2	Sympto	59.51	Mature	Vero DC-SIGN
119	post 2°	DENV2	Inap	581.9	Partially Mature	Vero
119	post 2°	DENV2	Inap	448.1	Mature	Vero
119	post 2°	DENV2	Inap	409.5	Partially Mature	Vero DC-SIGN
119	post 2°	DENV2	Inap	288.6	Mature	Vero DC-SIGN
120	post 2°	DENV2	Inap	719.6	Partially Mature	Vero
120	post 2°	DENV2	Inap	302.5	Mature	Vero
120	post 2°	DENV2	Inap	353.5	Partially Mature	Vero DC-SIGN
120	post 2°	DENV2	Inap	151.6	Mature	Vero DC-SIGN
121	post 2°	DENV2	Inap	373.3	Partially Mature	Vero
121	post 2°	DENV2	Inap	92.09	Mature	Vero
121	post 2°	DENV2	Inap	59.12	Partially Mature	Vero DC-SIGN
121	post 2°	DENV2	Inap	26.99	Mature	Vero DC-SIGN
122	post 2°	DENV2	Inap	750.9	Partially Mature	Vero
122	post 2°	DENV2	Inap	816.2	Mature	Vero
122	post 2°	DENV2	Inap	696.6	Partially Mature	Vero DC-SIGN
122	post 2°	DENV2	Inap	646.7	Mature	Vero DC-SIGN
123	post 1°	DENV2	Sympto	15.42	Partially Mature	Vero
123	post 1°	DENV2	Sympto	10	Mature	Vero
123	post 1°	DENV2	Sympto	10	Partially Mature	Vero DC-SIGN
123	post 1°	DENV2	Sympto	10	Mature	Vero DC-SIGN
124	post 2°	DENV2	Inap	818.1	Partially Mature	Vero
124	post 2°	DENV2	Inap	909.1	Mature	Vero
124	post 2°	DENV2	Inap	874	Partially Mature	Vero DC-SIGN
124	post 2°	DENV2	Inap	546.5	Mature	Vero DC-SIGN
125	post 2°	DENV2	Inap	748.7	Partially Mature	Vero
125	post 2°	DENV2	Inap	1035	Mature	Vero
125	post 2°	DENV2	Inap	903.6	Partially Mature	Vero DC-SIGN
125	post 2°	DENV2	Inap	461.9	Mature	Vero DC-SIGN

## Sheet: Fig6A
Participant ID	Response	Incoming Serotype	Group	EC50	NEUT.Maturation	NEUT.Cell
1	post 1°	DENV1	Sympto	145.8	Partially Mature	Vero
1	post 1°	DENV1	Sympto	57.33	Partially Mature	Vero DC-SIGN
9	post 1°	DENV1	Sympto	40.96	Partially Mature	Vero
9	post 1°	DENV1	Sympto	19.71	Partially Mature	Vero DC-SIGN
17	post 1°	DENV1	Sympto	57.76	Partially Mature	Vero
17	post 1°	DENV1	Sympto	10	Partially Mature	Vero DC-SIGN
24	post 1°	DENV1	Inap	33.7	Partially Mature	Vero
24	post 1°	DENV1	Inap	15.92	Partially Mature	Vero DC-SIGN
25	post 1°	DENV1	Sympto	42.55	Partially Mature	Vero
25	post 1°	DENV1	Sympto	10	Partially Mature	Vero DC-SIGN
27	post 1°	DENV1	Sympto	275.5	Partially Mature	Vero
27	post 1°	DENV1	Sympto	205.8	Partially Mature	Vero DC-SIGN
32	post 1°	DENV1	Inap	544.2	Partially Mature	Vero
32	post 1°	DENV1	Inap	552.1	Partially Mature	Vero DC-SIGN
34	post 1°	DENV1	Sympto	185.2	Partially Mature	Vero
34	post 1°	DENV1	Sympto	44.96	Partially Mature	Vero DC-SIGN
37	post 1°	DENV1	Inap	407.3	Partially Mature	Vero
37	post 1°	DENV1	Inap	232.5	Partially Mature	Vero DC-SIGN
39	post 1°	DENV1	Inap	376.3	Partially Mature	Vero
39	post 1°	DENV1	Inap	634.7	Partially Mature	Vero DC-SIGN
45	post 1°	DENV1	Sympto	249.3	Partially Mature	Vero
45	post 1°	DENV1	Sympto	28.92	Partially Mature	Vero DC-SIGN
55	post 1°	DENV1	Inap	199.8	Partially Mature	Vero
55	post 1°	DENV1	Inap	78.25	Partially Mature	Vero DC-SIGN
60	post 1°	DENV1	Inap	68.85	Partially Mature	Vero
60	post 1°	DENV1	Inap	88.21	Partially Mature	Vero DC-SIGN
66	post 1°	DENV1	Inap	240.8	Partially Mature	Vero
66	post 1°	DENV1	Inap	204	Partially Mature	Vero DC-SIGN
68	post 1°	DENV1	Sympto	44.59	Partially Mature	Vero
68	post 1°	DENV1	Sympto	31.66	Partially Mature	Vero DC-SIGN
75	post 1°	DENV1	Inap	207.1	Partially Mature	Vero
75	post 1°	DENV1	Inap	82.93	Partially Mature	Vero DC-SIGN
87	post 1°	DENV1	Inap	447.7	Partially Mature	Vero
87	post 1°	DENV1	Inap	290.7	Partially Mature	Vero DC-SIGN
93	post 1°	DENV1	Sympto	64.81	Partially Mature	Vero
93	post 1°	DENV1	Sympto	35.29	Partially Mature	Vero DC-SIGN
100	post 1°	DENV1	Sympto	234.2	Partially Mature	Vero
100	post 1°	DENV1	Sympto	221.5	Partially Mature	Vero DC-SIGN

## Sheet: Fig6B
Participant ID	Response	Incoming Serotype	Group	EC50	NEUT.Maturation	NEUT.Cell
69	post 1°	DENV2	Inap	785.1	Partially Mature	Vero
69	post 1°	DENV2	Inap	424.1	Partially Mature	Vero DC-SIGN
76	post 1°	DENV2	Inap	10	Partially Mature	Vero
76	post 1°	DENV2	Inap	10	Partially Mature	Vero DC-SIGN
78	post 1°	DENV2	Sympto	136.1	Partially Mature	Vero
78	post 1°	DENV2	Sympto	111.2	Partially Mature	Vero DC-SIGN
79	post 1°	DENV2	Inap	218.2	Partially Mature	Vero
79	post 1°	DENV2	Inap	474.3	Partially Mature	Vero DC-SIGN
80	post 1°	DENV2	Sympto	506.4	Partially Mature	Vero
80	post 1°	DENV2	Sympto	177.7	Partially Mature	Vero DC-SIGN
81	post 1°	DENV2	Sympto	105.5	Partially Mature	Vero
81	post 1°	DENV2	Sympto	89.34	Partially Mature	Vero DC-SIGN
83	post 1°	DENV2	Sympto	20.26	Partially Mature	Vero
83	post 1°	DENV2	Sympto	10.44	Partially Mature	Vero DC-SIGN
84	post 1°	DENV2	Sympto	36.02	Partially Mature	Vero
84	post 1°	DENV2	Sympto	32.24	Partially Mature	Vero DC-SIGN
85	post 1°	DENV2	Sympto	40.35	Partially Mature	Vero
85	post 1°	DENV2	Sympto	10	Partially Mature	Vero DC-SIGN
86	post 1°	DENV2	Sympto	161.6	Partially Mature	Vero
86	post 1°	DENV2	Sympto	66.81	Partially Mature	Vero DC-SIGN
89	post 1°	DENV2	Sympto	77.98	Partially Mature	Vero
89	post 1°	DENV2	Sympto	12.02	Partially Mature	Vero DC-SIGN
91	post 1°	DENV2	Sympto	26.88	Partially Mature	Vero
91	post 1°	DENV2	Sympto	18.51	Partially Mature	Vero DC-SIGN
92	post 1°	DENV2	Inap	812.4	Partially Mature	Vero
92	post 1°	DENV2	Inap	210.3	Partially Mature	Vero DC-SIGN
95	post 1°	DENV2	Sympto	99.45	Partially Mature	Vero
95	post 1°	DENV2	Sympto	39.73	Partially Mature	Vero DC-SIGN
96	post 1°	DENV2	Sympto	533.1	Partially Mature	Vero
96	post 1°	DENV2	Sympto	114.2	Partially Mature	Vero DC-SIGN
98	post 1°	DENV2	Inap	643.2	Partially Mature	Vero
98	post 1°	DENV2	Inap	237	Partially Mature	Vero DC-SIGN
101	post 1°	DENV2	Sympto	378.1	Partially Mature	Vero
101	post 1°	DENV2	Sympto	274.3	Partially Mature	Vero DC-SIGN
102	post 1°	DENV2	Inap	10	Partially Mature	Vero
102	post 1°	DENV2	Inap	19.03	Partially Mature	Vero DC-SIGN
104	post 1°	DENV2	Sympto	583.2	Partially Mature	Vero
104	post 1°	DENV2	Sympto	278.9	Partially Mature	Vero DC-SIGN
105	post 1°	DENV2	Sympto	100.8	Partially Mature	Vero
105	post 1°	DENV2	Sympto	194.7	Partially Mature	Vero DC-SIGN
106	post 1°	DENV2	Inap	67.6	Partially Mature	Vero
106	post 1°	DENV2	Inap	40.11	Partially Mature	Vero DC-SIGN
107	post 1°	DENV2	Inap	287.7	Partially Mature	Vero
107	post 1°	DENV2	Inap	200.7	Partially Mature	Vero DC-SIGN
108	post 1°	DENV2	Inap	1202	Partially Mature	Vero
108	post 1°	DENV2	Inap	1071	Partially Mature	Vero DC-SIGN
109	post 1°	DENV2	Inap	198.5	Partially Mature	Vero
109	post 1°	DENV2	Inap	145.9	Partially Mature	Vero DC-SIGN
110	post 1°	DENV2	Inap	1019	Partially Mature	Vero
110	post 1°	DENV2	Inap	565	Partially Mature	Vero DC-SIGN
112	post 1°	DENV2	Sympto	192.6	Partially Mature	Vero
112	post 1°	DENV2	Sympto	579	Partially Mature	Vero DC-SIGN
114	post 1°	DENV2	Inap	52.5	Partially Mature	Vero
114	post 1°	DENV2	Inap	52.91	Partially Mature	Vero DC-SIGN
115	post 1°	DENV2	Inap	134	Partially Mature	Vero
115	post 1°	DENV2	Inap	565.5	Partially Mature	Vero DC-SIGN
123	post 1°	DENV2	Sympto	15.42	Partially Mature	Vero
123	post 1°	DENV2	Sympto	10	Partially Mature	Vero DC-SIGN

## Sheet: Fig6C
Participant ID	Response	Incoming Serotype	Group	EC50	NEUT.Maturation	NEUT.Cell
2	post 1°	DENV3	Sympto	186	Mature	Vero
2	post 1°	DENV3	Sympto	29.72	Mature	Vero DC-SIGN
4	post 1°	DENV3	Inap	10	Mature	Vero
4	post 1°	DENV3	Inap	17.48	Mature	Vero DC-SIGN
6	post 1°	DENV3	Inap	143.9	Mature	Vero
6	post 1°	DENV3	Inap	18.22	Mature	Vero DC-SIGN
8	post 1°	DENV3	Inap	708.33	Mature	Vero
8	post 1°	DENV3	Inap	230.3	Mature	Vero DC-SIGN
10	post 1°	DENV3	Inap	29.9	Mature	Vero
10	post 1°	DENV3	Inap	35.55	Mature	Vero DC-SIGN
11	post 1°	DENV3	Inap	92.52	Mature	Vero
11	post 1°	DENV3	Inap	10	Mature	Vero DC-SIGN
12	post 1°	DENV3	Inap	10	Mature	Vero
12	post 1°	DENV3	Inap	26.79	Mature	Vero DC-SIGN
14	post 1°	DENV3	Inap	69.11	Mature	Vero
14	post 1°	DENV3	Inap	33.24	Mature	Vero DC-SIGN
16	post 1°	DENV3	Sympto	719.32	Mature	Vero
16	post 1°	DENV3	Sympto	75.45	Mature	Vero DC-SIGN
18	post 1°	DENV3	Sympto	719.32	Mature	Vero
18	post 1°	DENV3	Sympto	10	Mature	Vero DC-SIGN
20	post 1°	DENV3	Inap	92.65	Mature	Vero
20	post 1°	DENV3	Inap	16.95	Mature	Vero DC-SIGN
26	post 1°	DENV3	Inap	10	Mature	Vero
26	post 1°	DENV3	Inap	11.89	Mature	Vero DC-SIGN
29	post 1°	DENV3	Inap	294.2	Mature	Vero
29	post 1°	DENV3	Inap	473.4	Mature	Vero DC-SIGN
36	post 1°	DENV3	Sympto	21.64	Mature	Vero
36	post 1°	DENV3	Sympto	10	Mature	Vero DC-SIGN
41	post 1°	DENV3	Sympto	10	Mature	Vero
41	post 1°	DENV3	Sympto	10	Mature	Vero DC-SIGN
42	post 1°	DENV3	Inap	166.6	Mature	Vero
42	post 1°	DENV3	Inap	64.55	Mature	Vero DC-SIGN
44	post 1°	DENV3	Sympto	10	Mature	Vero
44	post 1°	DENV3	Sympto	10	Mature	Vero DC-SIGN
50	post 1°	DENV3	Sympto	88.09	Mature	Vero
50	post 1°	DENV3	Sympto	79.89	Mature	Vero DC-SIGN
63	post 1°	DENV3	Sympto	26.6	Mature	Vero
63	post 1°	DENV3	Sympto	10	Mature	Vero DC-SIGN
64	post 1°	DENV3	Sympto	719.32	Mature	Vero
64	post 1°	DENV3	Sympto	141.2	Mature	Vero DC-SIGN
74	post 1°	DENV3	Sympto	59.23	Mature	Vero
74	post 1°	DENV3	Sympto	16.8	Mature	Vero DC-SIGN
77	post 1°	DENV3	Sympto	10	Mature	Vero
77	post 1°	DENV3	Sympto	10	Mature	Vero DC-SIGN
82	post 1°	DENV3	Inap	85.53	Mature	Vero
82	post 1°	DENV3	Inap	17.62	Mature	Vero DC-SIGN
88	post 1°	DENV3	Sympto	94.98	Mature	Vero
88	post 1°	DENV3	Sympto	10	Mature	Vero DC-SIGN
94	post 1°	DENV3	Sympto	106.9	Mature	Vero
94	post 1°	DENV3	Sympto	17.06	Mature	Vero DC-SIGN
99	post 1°	DENV3	Sympto	23.83	Mature	Vero
99	post 1°	DENV3	Sympto	10	Mature	Vero DC-SIGN

## Sheet: Fig6D
Participant ID	Response	Incoming Serotype	Group	EC50	NEUT.Maturation	NEUT.Cell
5	post 2°	DENV2	Sympto	287.8	Partially Mature	Vero
5	post 2°	DENV2	Sympto	374.7	Mature	Vero
13	post 2°	DENV2	Sympto	134.2	Partially Mature	Vero
13	post 2°	DENV2	Sympto	58.26	Mature	Vero
31	post 2°	DENV2	Sympto	374	Partially Mature	Vero
31	post 2°	DENV2	Sympto	127	Mature	Vero
35	post 2°	DENV2	Sympto	83.65	Partially Mature	Vero
35	post 2°	DENV2	Sympto	49.24	Mature	Vero
40	post 2°	DENV2	Sympto	525	Partially Mature	Vero
40	post 2°	DENV2	Sympto	408.7	Mature	Vero
43	post 2°	DENV2	Inap	94.18	Partially Mature	Vero
43	post 2°	DENV2	Inap	59.09	Mature	Vero
47	post 2°	DENV2	Sympto	202.2	Partially Mature	Vero
47	post 2°	DENV2	Sympto	85.19	Mature	Vero
48	post 2°	DENV2	Sympto	917.68	Partially Mature	Vero
48	post 2°	DENV2	Sympto	461.065	Mature	Vero
49	post 2°	DENV2	Sympto	374.5	Partially Mature	Vero
49	post 2°	DENV2	Sympto	212.4	Mature	Vero
52	post 2°	DENV2	Sympto	917.68	Partially Mature	Vero
52	post 2°	DENV2	Sympto	226.5	Mature	Vero
54	post 2°	DENV2	Sympto	917.68	Partially Mature	Vero
54	post 2°	DENV2	Sympto	461.065	Mature	Vero
61	post 2°	DENV2	Sympto	371.8	Partially Mature	Vero
61	post 2°	DENV2	Sympto	187.7	Mature	Vero
65	post 2°	DENV2	Inap	45.18	Partially Mature	Vero
65	post 2°	DENV2	Inap	33.97	Mature	Vero
67	post 2°	DENV2	Inap	1552	Partially Mature	Vero
67	post 2°	DENV2	Inap	1115.25	Mature	Vero
70	post 2°	DENV2	Inap	11.23	Partially Mature	Vero
70	post 2°	DENV2	Inap	10	Mature	Vero
72	post 2°	DENV2	Sympto	917.68	Partially Mature	Vero
72	post 2°	DENV2	Sympto	461.065	Mature	Vero
73	post 2°	DENV2	Sympto	73.42	Partially Mature	Vero
73	post 2°	DENV2	Sympto	102.7	Mature	Vero
90	post 2°	DENV2	Sympto	22.39	Partially Mature	Vero
90	post 2°	DENV2	Sympto	10	Mature	Vero
97	post 2°	DENV2	Inap	405.8	Partially Mature	Vero
97	post 2°	DENV2	Inap	353.2	Mature	Vero
103	post 2°	DENV2	Inap	540.4	Partially Mature	Vero
103	post 2°	DENV2	Inap	892.8	Mature	Vero
111	post 2°	DENV2	Sympto	844.2	Partially Mature	Vero
111	post 2°	DENV2	Sympto	435.4	Mature	Vero
113	post 2°	DENV2	Inap	1061	Partially Mature	Vero
113	post 2°	DENV2	Inap	322.9	Mature	Vero
116	post 2°	DENV2	Inap	1046	Partially Mature	Vero
116	post 2°	DENV2	Inap	543.9	Mature	Vero
117	post 2°	DENV2	Inap	349.9	Partially Mature	Vero
117	post 2°	DENV2	Inap	490.6	Mature	Vero
118	post 2°	DENV2	Sympto	157.5	Partially Mature	Vero
118	post 2°	DENV2	Sympto	197.8	Mature	Vero
119	post 2°	DENV2	Inap	581.9	Partially Mature	Vero
119	post 2°	DENV2	Inap	448.1	Mature	Vero
120	post 2°	DENV2	Inap	719.6	Partially Mature	Vero
120	post 2°	DENV2	Inap	302.5	Mature	Vero
121	post 2°	DENV2	Inap	373.3	Partially Mature	Vero
121	post 2°	DENV2	Inap	92.09	Mature	Vero
122	post 2°	DENV2	Inap	750.9	Partially Mature	Vero
122	post 2°	DENV2	Inap	816.2	Mature	Vero
124	post 2°	DENV2	Inap	818.1	Partially Mature	Vero
124	post 2°	DENV2	Inap	909.1	Mature	Vero
125	post 2°	DENV2	Inap	748.7	Partially Mature	Vero
125	post 2°	DENV2	Inap	1035	Mature	Vero

[truncated: 3 more sheets: S1A-1B, S1C-1D, S2]
